# Supplementary material for: In vivo Host Environment Alters Pseudomonas aeruginosa Susceptibility to Aminoglycoside Antibiotics
Source: Front Cell Infect Microbiol. 2017 Mar 14;7:83. doi: 10.3389/fcimb.2017.00083 (PMC5348532; doi:10.3389/fcimb.2017.00083)
Supplement: Table S3 — Transcriptome analysis: differentially regulated genes. [file Table3.XLS]

## Sheet: Expression Analysis
Table S3. Transcriptome analysis: differentially regulated genes.
P-0: PAO1 alone; P-0.3: PAO1 treated with 0.3 μg/ml tobramycin; P-2: PAO1 treated with 2 μg/ml tobramycin; ADP: PAO1 incubated with A549 and dHL60; ADP: PAO1 incubated with A549 and dHL60 in the presence of 0.3 μg/ml tobramycin
Gene ID	Length	ADP-0.3		ADP-0		P-0.3		P-0		P-2		ADP-0.3/ADP-0								ADP-0.3/P-0.3								ADP-0.3/P-0								ADP-0.3/P-2								ADP-0/P-0.3
		ReadsNo.	RPKM	ReadsNo.	RPKM	ReadsNo.	RPKM	ReadsNo.	RPKM	ReadsNo.	RPKM	Mean	Expression A	Expression B	foldChange	log2FoldChange	pval	-log10(pval)	FDR	Mean	Expression A	Expression B	foldChange	log2FoldChange	pval	-log10(pval)	FDR	Mean	Expression A	Expression B	foldChange	log2FoldChange	pval	-log10(pval)	FDR	Mean	Expression A	Expression B	foldChange	log2FoldChange	pval	-log10(pval)	FDR	Mean	Expression A	Expression B	foldChange	log2FoldChange	pval
PA0001	1544	946	211.034	895	219.489	1635	201.119	1670	202.033	1376	167.447	215.261	211.034	219.489	1.04006	0.0566676	0.825089	0.083499	0.4503	206.077	211.034	201.119	0.953017	-0.0694256	0.00524034	2.28064	0.000638318	206.534	211.034	202.033	0.957348	-0.0628847	0.00692094	2.15983	0.000669548	189.241	211.034	167.447	0.793461	-0.33377	6.4795e-06	5.18846	5.55801e-07	210.304	219.489	201.119	0.916309	-0.126093	0.00238942
PA0002	1103	529	165.192	574	197.048	1605	276.365	1724	291.955	1630	277.664	181.12	165.192	197.048	1.19284	0.254403	0.132517	0.877729	0.154002	220.779	165.192	276.365	1.67299	0.74243	0.00276914	2.55765	0.000342179	228.573	165.192	291.955	1.76736	0.821599	0.000252806	3.59721	2.64857e-05	221.428	165.192	277.664	1.68085	0.749194	0.00287628	2.54117	0.000213793	236.707	197.048	276.365	1.40252	0.488026	0.158468
PA0003	1109	286	88.8267	284	96.9667	1026	175.711	1088	183.253	1111	188.23	92.8967	88.8267	96.9667	1.09164	0.126496	0.634893	0.197299	0.389635	132.269	88.8267	175.711	1.97813	0.98414	0.000298687	3.52478	3.88973e-05	136.04	88.8267	183.253	2.06304	1.04477	5.614e-05	4.25073	6.12218e-06	138.529	88.8267	188.23	2.11907	1.08343	2.84958e-05	4.54522	2.36875e-06	136.339	96.9667	175.711	1.81208	0.857644	0.00174729
PA0004	2420	1898	270.141	1968	307.926	3169	248.708	3548	273.856	2408	186.96	289.033	270.141	307.926	1.13987	0.18887	0.174961	0.75706	0.180978	259.425	270.141	248.708	0.920662	-0.119256	0.000421624	3.37508	5.44726e-05	271.998	270.141	273.856	1.01375	0.0197053	0.0151025	1.82095	0.00142436	228.55	270.141	186.96	0.692083	-0.530983	1.70892e-10	9.76728	1.7955e-11	278.317	307.926	248.708	0.80769	-0.308127	6.5596e-07
PA0005	773	322	143.478	269	131.768	337	82.8007	381	92.066	393	95.5257	137.623	143.478	131.768	0.918382	-0.122834	0.392505	0.406155	0.293788	113.139	143.478	82.8007	0.577096	-0.793116	9.15165e-09	8.0385	1.46427e-09	117.772	143.478	92.066	0.641673	-0.64009	4.25625e-07	6.37097	5.11036e-08	119.502	143.478	95.5257	0.665786	-0.586869	9.29786e-07	6.03162	8.33749e-08	107.284	131.768	82.8007	0.628384	-0.670282	1.0896e-06
PA0006	536	110	70.6866	65	45.9182	251	88.939	262	91.3041	294	103.06	58.3024	70.6866	45.9182	0.649602	-0.622372	0.016462	1.78352	0.0395794	79.8128	70.6866	88.939	1.25822	0.33138	0.981682	0.00802936	0.0953	80.9954	70.6866	91.3041	1.29167	0.369243	0.826029	0.0830047	0.0650633	86.8733	70.6866	103.06	1.45798	0.543975	0.342547	0.46528	0.021554	67.4286	45.9182	88.939	1.9369	0.953751	0.0102377
PA0007	1706	468	94.4879	349	77.4609	3203	356.584	3023	330.988	2184	240.536	85.9744	94.4879	77.4609	0.819797	-0.286661	0.156421	0.805705	0.169672	225.536	94.4879	356.584	3.77386	1.91604	3.24243e-26	25.4891	9.94473e-27	212.738	94.4879	330.988	3.50297	1.80858	2.09715e-22	21.6784	4.51358e-23	167.512	94.4879	240.536	2.54569	1.34805	9.53578e-10	9.02064	9.6749e-11	217.022	77.4609	356.584	4.6034	2.2027	1.83709e-33
PA0008	2054	924	154.946	668	123.144	355	32.8255	421	38.2856	421	38.5114	139.045	154.946	123.144	0.794751	-0.331425	0.0395198	1.40318	0.0719828	93.8858	154.946	32.8255	0.211851	-2.23888	1.72299e-26	25.7637	5.33614e-27	96.6159	154.946	38.2856	0.24709	-2.01689	6.74769e-24	23.1708	1.52762e-24	96.7288	154.946	38.5114	0.248547	-2.00841	4.08592e-24	23.3887	7.05767e-25	77.9846	123.144	32.8255	0.266563	-1.90745	5.09149e-18
PA0009	947	372	135.301	274	109.556	298	59.7654	290	57.2008	457	90.6721	122.429	135.301	109.556	0.809719	-0.304507	0.0739056	1.13132	0.10654	97.5334	135.301	59.7654	0.44172	-1.17879	2.26336e-12	11.6452	4.16559e-13	96.2511	135.301	57.2008	0.422765	-1.24207	6.0062e-13	12.2214	9.16751e-14	112.987	135.301	90.6721	0.670149	-0.577446	2.32274e-06	5.634	2.04536e-07	84.6608	109.556	59.7654	0.545523	-0.874288	2.07603e-07
PA0010	551	75	46.8834	62	42.6065	164	56.5296	179	60.6813	162	55.2422	44.745	46.8834	42.6065	0.908777	-0.138002	0.591135	0.228313	0.374116	51.7065	46.8834	56.5296	1.20575	0.269929	0.842814	0.0742684	0.0829547	53.7824	46.8834	60.6813	1.2943	0.372176	0.849601	0.0707849	0.066786	51.0628	46.8834	55.2422	1.17829	0.236693	0.729978	0.13669	0.0439914	49.5681	42.6065	56.5296	1.32678	0.407931	0.710703
PA0011	887	210	81.5464	166	70.8632	426	91.2157	446	93.9215	435	92.1453	76.2048	81.5464	70.8632	0.868992	-0.202586	0.328767	0.483111	0.265586	86.3811	81.5464	91.2157	1.11857	0.16166	0.452611	0.344275	0.0463431	87.734	81.5464	93.9215	1.15175	0.203834	0.595167	0.225361	0.0481974	86.8458	81.5464	92.1453	1.12997	0.176288	0.467191	0.330506	0.0289417	81.0394	70.8632	91.2157	1.28721	0.364246	0.777765
PA0012	266	39	50.5001	45	64.057	214	152.797	229	160.808	231	163.169	57.2786	50.5001	64.057	1.26845	0.343071	0.241075	0.617848	0.220714	101.649	50.5001	152.797	3.02568	1.59726	4.68441e-09	8.32935	7.55791e-10	105.654	50.5001	160.808	3.18431	1.67098	2.82252e-10	9.54936	3.86925e-11	106.835	50.5001	163.169	3.23106	1.69201	2.04239e-10	9.68986	2.14243e-11	108.427	64.057	152.797	2.38533	1.25419	3.10829e-06
PA0013	653	61	32.1755	103	59.7255	107	31.121	127	36.3282	131	37.6934	45.9505	32.1755	59.7255	1.85624	0.892383	0.00492578	2.30753	0.0166328	31.6483	32.1755	31.121	0.967226	-0.0480745	0.300646	0.521944	0.0314251	34.2519	32.1755	36.3282	1.12906	0.175127	0.67841	0.168508	0.0543376	34.9345	32.1755	37.6934	1.17149	0.228348	0.756758	0.121043	0.04553	45.4233	59.7255	31.121	0.521068	-0.940458	6.23952e-05
PA0014	272	46	58.2503	62	86.3095	82	57.257	114	78.287	100	69.0778	72.2799	58.2503	86.3095	1.4817	0.567254	0.0254686	1.59399	0.0531065	57.7536	58.2503	57.257	0.982947	-0.0248141	0.189727	0.721872	0.020322	68.2687	58.2503	78.287	1.34398	0.426507	0.665106	0.177109	0.0534106	63.664	58.2503	69.0778	1.18588	0.245956	0.72704	0.138442	0.0438304	71.7833	86.3095	57.257	0.663391	-0.592069	0.000236229
PA0015	317	326	354.216	351	419.26	191	114.435	188	110.778	196	116.173	386.738	354.216	419.26	1.18363	0.243219	0.0365255	1.4374	0.0678702	234.325	354.216	114.435	0.323065	-1.6301	2.04023e-42	41.6903	1.30266e-42	232.497	354.216	110.778	0.312741	-1.67696	2.08532e-43	42.6808	1.1504e-43	235.194	354.216	116.173	0.327972	-1.60836	3.33057e-42	41.4775	1.31308e-42	266.848	419.26	114.435	0.272944	-1.87332	2.63262e-56
PA0016	1373	346	86.799	363	100.109	373	51.5967	378	51.4251	391	53.5074	93.4539	86.799	100.109	1.15334	0.205818	0.394613	0.403828	0.294648	69.1979	86.799	51.5967	0.594438	-0.750401	1.48899e-05	4.82711	2.06163e-06	69.1121	86.799	51.4251	0.592462	-0.755207	1.57277e-05	4.80334	1.7655e-06	70.1532	86.799	53.5074	0.616451	-0.697941	2.7415e-05	4.56201	2.28122e-06	75.8527	100.109	51.5967	0.515406	-0.956218	1.65122e-07
PA0017	1304	828	218.707	681	197.745	109	15.8757	101	14.4676	167	24.0628	208.226	218.707	197.745	0.904156	-0.145356	0.225957	0.645973	0.212765	117.291	218.707	15.8757	0.0725889	-3.78411	2.7938e-54	53.5538	3.39849e-54	116.587	218.707	14.4676	0.0661509	-3.9181	4.92408e-55	54.3077	5.08847e-55	121.385	218.707	24.0628	0.110023	-3.18412	3.51103e-49	48.4546	1.9454e-49	106.81	197.745	15.8757	0.0802836	-3.63875	1.3912e-47
PA0018	944	627	228.773	552	221.413	76	15.2906	65	12.8616	151	30.0547	225.093	228.773	221.413	0.967828	-0.047177	0.590814	0.228549	0.37407	122.032	228.773	15.2906	0.0668375	-3.9032	1.42596e-57	56.8459	2.06012e-57	120.817	228.773	12.8616	0.0562199	-4.15277	5.61529e-59	58.2506	6.81335e-59	129.414	228.773	30.0547	0.131373	-2.92825	2.27908e-48	47.6422	1.21163e-48	118.352	221.413	15.2906	0.0690593	-3.85602	9.77813e-55
PA0019	506	275	187.194	255	190.821	1386	520.231	1335	492.816	1651	613.061	189.007	187.194	190.821	1.01938	0.0276858	0.990587	0.00410717	0.495749	353.712	187.194	520.231	2.7791	1.47462	1.92358e-23	22.7159	5.31037e-24	340.005	187.194	492.816	2.63265	1.39652	2.7008e-20	19.5685	5.36626e-21	400.128	187.194	613.061	3.27501	1.7115	1.22763e-35	34.9109	3.56988e-36	355.526	190.821	520.231	2.72628	1.44693	1.45257e-23
PA0020	1025	507	170.37	524	193.572	1049	194.373	1101	200.64	1557	285.412	181.971	170.37	193.572	1.13619	0.184201	0.295817	0.528977	0.249213	182.371	170.37	194.373	1.14088	0.190153	0.367045	0.435281	0.0379934	185.505	170.37	200.64	1.17767	0.235936	0.577019	0.23881	0.0468332	227.891	170.37	285.412	1.67525	0.744373	0.00279633	2.55341	0.000208086	193.973	193.572	194.373	1.00413	0.0059517	0.043989
PA0021	1088	894	283.021	811	282.246	6	1.04738	6	1.03009	9	1.55425	282.633	283.021	282.246	0.997264	-0.00395279	0.805442	0.0939655	0.444422	142.034	283.021	1.04738	0.00370073	-8.07797	6.69928e-66	65.174	1.34706e-65	142.025	283.021	1.03009	0.00363964	-8.10199	1.29627e-65	64.8873	2.08153e-65	142.287	283.021	1.55425	0.00549165	-7.50854	7.73099e-70	69.1118	1.07453e-69	141.647	282.246	1.04738	0.00371089	-8.07402	2.6891e-65
PA0022	557	329	203.446	240	163.152	171	58.3075	220	73.777	298	100.524	183.299	203.446	163.152	0.80194	-0.318433	0.0227002	1.64397	0.0489202	130.877	203.446	58.3075	0.286599	-1.8029	8.71083e-28	27.0599	2.84837e-28	138.612	203.446	73.777	0.362636	-1.4634	2.96556e-22	21.5279	6.34153e-23	151.985	203.446	100.524	0.494104	-1.01711	1.82537e-15	14.7386	2.30644e-16	110.73	163.152	58.3075	0.357382	-1.48446	4.62127e-18
PA0023	977	308	108.584	227	87.9766	547	106.335	561	107.256	1050	201.931	98.2803	108.584	87.9766	0.810218	-0.303618	0.110272	0.957533	0.136909	107.459	108.584	106.335	0.979289	-0.0301937	0.0693322	1.15907	0.00774339	107.92	108.584	107.256	0.987772	-0.0177503	0.085107	1.07003	0.00755184	155.257	108.584	201.931	1.85967	0.895049	0.000804457	3.0945	6.20154e-05	97.1558	87.9766	106.335	1.20867	0.273424	0.897023
PA0024	917	335	125.83	331	136.677	276	57.1641	234	47.6651	541	110.85	131.253	125.83	136.677	1.0862	0.11929	0.600261	0.22166	0.376773	91.4971	125.83	57.1641	0.454296	-1.1383	3.32496e-11	10.4782	5.84015e-12	86.7476	125.83	47.6651	0.378805	-1.40047	9.98768e-14	13.0005	1.56653e-14	118.34	125.83	110.85	0.880948	-0.18287	0.00563581	2.24904	0.000410262	96.9204	136.677	57.1641	0.418243	-1.25759	6.11031e-13
PA0025	824	566	236.591	461	211.841	119	27.4286	116	26.2957	260	59.2862	224.216	236.591	211.841	0.895388	-0.159415	0.174009	0.759428	0.180708	132.01	236.591	27.4286	0.115932	-3.10864	6.65049e-52	51.1771	7.0687e-52	131.443	236.591	26.2957	0.111144	-3.1695	2.11189e-52	51.6753	1.83919e-52	147.939	236.591	59.2862	0.250585	-1.99663	9.63812e-36	35.016	2.82022e-36	119.635	211.841	27.4286	0.129477	-2.94923	3.46876e-44
PA0026	986	194	67.7695	131	50.3072	373	71.8481	377	71.4197	568	108.238	59.0384	67.7695	50.3072	0.742329	-0.42987	0.0877913	1.05655	0.119575	69.8088	67.7695	71.8481	1.06018	0.0843148	0.320583	0.494059	0.0333829	69.5946	67.7695	71.4197	1.05386	0.0756871	0.31767	0.498024	0.0266496	88.0036	67.7695	108.238	1.59715	0.675496	0.121291	0.916172	0.00798905	61.0777	50.3072	71.8481	1.42819	0.514185	0.414826
PA0027	1286	357	95.6173	304	89.5094	115	16.984	130	18.8824	212	30.9744	92.5634	95.6173	89.5094	0.936121	-0.0952326	0.567831	0.245781	0.364527	56.3007	95.6173	16.984	0.177625	-2.49309	1.36971e-18	17.8634	3.14759e-19	57.2498	95.6173	18.8824	0.197478	-2.34023	1.55029e-17	16.8096	2.76716e-18	63.2958	95.6173	30.9744	0.323941	-1.6262	1.11535e-12	11.9526	1.27697e-13	53.2467	89.5094	16.984	0.189746	-2.39786	1.23387e-16
PA0028	602	384	219.707	380	239.014	34	10.7267	46	14.273	37	11.5482	229.36	219.707	239.014	1.08788	0.121513	0.47818	0.320409	0.328398	115.217	219.707	10.7267	0.0488227	-4.3563	6.52479e-58	57.1854	9.5287e-58	116.99	219.707	14.273	0.0649637	-3.94422	1.88545e-55	54.7246	2.00106e-55	115.628	219.707	11.5482	0.0525616	-4.24985	1.21778e-57	56.9144	1.05396e-57	124.87	239.014	10.7267	0.044879	-4.47782	1.11844e-62
PA0029	1553	1070	237.313	747	182.132	12	1.46755	18	2.16498	33	3.99255	209.722	237.313	182.132	0.767474	-0.381811	0.00395312	2.40306	0.0142505	119.39	237.313	1.46755	0.00618403	-7.33724	1.41806e-59	58.8483	2.22141e-59	119.739	237.313	2.16498	0.00912291	-6.77629	6.05632e-62	61.2178	8.30494e-62	120.653	237.313	3.99255	0.016824	-5.89334	9.08831e-65	64.0415	1.03511e-64	91.7996	182.132	1.46755	0.00805764	-6.95543	3.98542e-47
PA0030	923	226	84.3366	144	59.0741	35	7.20195	35	7.08305	45	9.16048	71.7053	84.3366	59.0741	0.700456	-0.513634	0.0262871	1.58026	0.0541192	45.7693	84.3366	7.20195	0.0853953	-3.5497	3.05411e-21	20.5151	7.75591e-22	45.7098	84.3366	7.08305	0.0839855	-3.57372	3.01376e-21	20.5209	6.19908e-22	46.7485	84.3366	9.16048	0.108618	-3.20266	4.6238e-20	19.335	6.90972e-21	33.138	59.0741	7.20195	0.121914	-3.03607	9.57565e-14
PA0031	1511	593	135.176	392	98.2331	60	7.54172	70	8.65341	63	7.834	116.705	135.176	98.2331	0.726705	-0.460558	0.0104729	1.97993	0.0288739	71.3588	135.176	7.54172	0.0557918	-4.1638	1.02486e-35	34.9893	4.73248e-36	71.9147	135.176	8.65341	0.0640159	-3.96543	7.10827e-35	34.1482	2.58455e-35	71.505	135.176	7.834	0.0579541	-4.10895	1.12518e-35	34.9488	3.28068e-36	52.8874	98.2331	7.54172	0.0767737	-3.70324	1.01442e-24
PA0032	914	444	167.319	339	140.44	179	37.1955	165	33.7203	149	30.63	153.879	167.319	140.44	0.839351	-0.252654	0.0908896	1.04149	0.121435	102.257	167.319	37.1955	0.222302	-2.1694	1.16679e-27	26.933	3.79915e-28	100.52	167.319	33.7203	0.201533	-2.31091	3.74252e-29	28.4268	1.07415e-29	98.9747	167.319	30.63	0.183063	-2.44959	4.78394e-31	30.3202	1.13219e-31	88.8175	140.44	37.1955	0.26485	-1.91675	1.98948e-20
PA0032a	377	113	103.24	58	58.2536	283	142.57	278	137.739	342	170.448	80.7466	103.24	58.2536	0.564256	-0.825578	0.000237373	3.62457	0.00162859	122.905	103.24	142.57	1.38096	0.465675	0.449795	0.346985	0.0460811	120.489	103.24	137.739	1.33417	0.415941	0.6041	0.218891	0.0488659	136.844	103.24	170.448	1.65099	0.723336	0.0278588	1.55504	0.00192423	100.412	58.2536	142.57	2.44741	1.29125	3.32263e-06
PA0033	365	116	109.465	60	62.2436	18	9.36619	17	8.69981	21	10.8102	85.8542	109.465	62.2436	0.568617	-0.81447	0.00018217	3.73952	0.00131169	59.4155	109.465	9.36619	0.0855635	-3.54686	4.47012e-27	26.3497	1.41615e-27	59.0823	109.465	8.69981	0.0794759	-3.65334	1.9966e-27	26.6997	5.31387e-28	60.1375	109.465	10.8102	0.0987551	-3.34	2.96827e-26	25.5275	5.63124e-27	35.8049	62.2436	9.36619	0.150477	-2.73239	2.41669e-13
PA0034	623	70	38.7007	52	31.6047	68	20.7302	52	15.5908	59	17.7939	35.1527	38.7007	31.6047	0.816643	-0.292223	0.356411	0.448049	0.278456	29.7155	38.7007	20.7302	0.535655	-0.900624	0.00132615	2.87741	0.000167245	27.1458	38.7007	15.5908	0.402856	-1.31166	7.06136e-05	4.15111	7.65993e-06	28.2473	38.7007	17.7939	0.459782	-1.12098	0.000244284	3.6121	1.93877e-05	26.1675	31.6047	20.7302	0.655923	-0.608401	0.0238723
PA0035	806	390	166.663	327	153.62	410	96.6123	355	82.2711	363	84.6212	160.142	166.663	153.62	0.921743	-0.117563	0.373598	0.427595	0.286064	131.638	166.663	96.6123	0.579687	-0.786654	7.1024e-10	9.1486	1.17946e-10	124.467	166.663	82.2711	0.493638	-1.01848	1.09816e-12	11.9593	1.65975e-13	125.642	166.663	84.6212	0.507738	-0.977843	1.97081e-12	11.7054	2.23999e-13	125.116	153.62	96.6123	0.628903	-0.669091	1.45546e-07
PA0036	1208	425	121.18	308	96.5428	1185	186.309	1034	159.885	1113	173.115	108.861	121.18	96.5428	0.796688	-0.327912	0.0712589	1.14716	0.104634	153.745	121.18	186.309	1.53746	0.620548	0.0759684	1.11937	0.00845477	140.532	121.18	159.885	1.3194	0.399881	0.640468	0.193502	0.0515087	147.148	121.18	173.115	1.42858	0.514581	0.28802	0.540578	0.0182702	141.426	96.5428	186.309	1.92981	0.948461	0.00022449
PA0037	887	743	288.519	682	291.137	99	21.198	101	21.2692	133	28.1731	289.828	288.519	291.137	1.00907	0.0130297	0.914233	0.038943	0.475686	154.859	288.519	21.198	0.0734718	-3.76667	7.45789e-71	70.1274	1.72486e-70	154.894	288.519	21.2692	0.0737186	-3.76183	1.46655e-70	69.8337	2.79068e-70	158.346	288.519	28.1731	0.0976474	-3.35627	1.38886e-66	65.8573	1.71266e-66	156.167	291.137	21.198	0.0728112	-3.7797	1.15784e-70
PA0038	215	1165	1866.37	1503	2647.02	8715	7698.61	7800	6776.57	8623	7535.76	2256.69	1866.37	2647.02	1.41827	0.504135	1.93624e-28	27.713	2.97422e-26	4782.49	1866.37	7698.61	4.12492	2.04437	0	inf	0	4321.47	1866.37	6776.57	3.63089	1.86032	0	inf	0	4701.06	1866.37	7535.76	4.03767	2.01352	0	inf	0	5172.81	2647.02	7698.61	2.90841	1.54023	0
PA0039	227	686	1040.9	824	1374.48	7712	6452.45	8512	7004.22	5360	4436.56	1207.69	1040.9	1374.48	1.32047	0.401056	1.98847e-10	9.70148	5.39019e-09	3746.67	1040.9	6452.45	6.19894	2.63202	0	inf	0	4022.56	1040.9	7004.22	6.72902	2.7504	0	inf	0	2738.73	1040.9	4436.56	4.26225	2.09161	0	inf	0	3913.46	1374.48	6452.45	4.69448	2.23096	0
PA0040	1688	426	86.9253	368	82.5489	467	52.5446	421	46.5869	320	35.6193	84.7371	86.9253	82.5489	0.949653	-0.0745275	0.650393	0.186824	0.394277	69.735	86.9253	52.5446	0.604479	-0.726235	2.10019e-05	4.67774	2.89008e-06	66.7561	86.9253	46.5869	0.535941	-0.899854	1.73814e-06	5.75992	2.03413e-07	61.2723	86.9253	35.6193	0.409768	-1.28712	2.66471e-09	8.57435	2.66323e-10	67.5468	82.5489	52.5446	0.636527	-0.651707	0.000146668
PA0041	10607	4282	139.048	4066	145.148	1284	22.9909	1249	21.995	599	10.6106	142.098	139.048	145.148	1.04387	0.0619455	0.833366	0.0791643	0.45287	81.0192	139.048	22.9909	0.165346	-2.59644	3.23676e-27	26.4899	1.03209e-27	80.5213	139.048	21.995	0.158183	-2.66033	1.22978e-27	26.9102	3.30355e-28	74.8291	139.048	10.6106	0.0763094	-3.71199	5.85692e-35	34.2323	1.65475e-35	84.0694	145.148	22.9909	0.158396	-2.65839	2.15652e-28
PA0041a	701	230	113.011	217	117.214	72	19.5073	47	12.5237	42	11.2574	115.112	113.011	117.214	1.03719	0.0526813	0.88815	0.0515139	0.468709	66.259	113.011	19.5073	0.172615	-2.53437	5.53989e-22	21.2565	1.44779e-22	62.7672	113.011	12.5237	0.110819	-3.17372	6.06309e-26	25.2173	1.50516e-26	62.134	113.011	11.2574	0.0996138	-3.32751	5.47296e-27	26.2618	1.07692e-27	68.3604	117.214	19.5073	0.166426	-2.58705	9.968e-23
PA0042	395	272	237.182	268	256.906	236	113.475	250	118.222	266	126.53	247.044	237.182	256.906	1.08316	0.115246	0.491553	0.308429	0.333853	175.328	237.182	113.475	0.478429	-1.06362	2.07718e-18	17.6825	4.74422e-19	177.702	237.182	118.222	0.498443	-1.0045	3.6769e-17	16.4345	6.46947e-18	181.856	237.182	126.53	0.533471	-0.906518	9.19948e-16	15.0362	1.17645e-16	185.19	256.906	113.475	0.441697	-1.17887	2.12254e-21
PA0043	1382	932	232.283	762	208.777	281	38.6173	307	41.4939	315	42.8262	220.53	232.283	208.777	0.898806	-0.153919	0.190772	0.719486	0.191529	135.45	232.283	38.6173	0.166251	-2.58856	3.246e-44	43.4887	2.25414e-44	136.888	232.283	41.4939	0.178635	-2.48491	1.74057e-42	41.7593	9.10228e-43	137.555	232.283	42.8262	0.184371	-2.43932	2.78173e-42	41.5557	1.102e-42	123.697	208.777	38.6173	0.184969	-2.43465	3.70917e-37
PA0044	1373	490	122.923	406	111.967	463	64.0463	443	60.268	500	68.4237	117.445	122.923	111.967	0.910871	-0.134682	0.393805	0.404719	0.294362	93.4849	122.923	64.0463	0.521026	-0.940574	4.43633e-09	8.35298	7.1641e-10	91.5957	122.923	60.268	0.490289	-1.0283	7.89586e-10	9.1026	1.05987e-10	95.6736	122.923	68.4237	0.556637	-0.845192	2.71704e-08	7.5659	2.60214e-09	88.0068	111.967	64.0463	0.572008	-0.805892	5.65951e-07
PA0045	686	324	162.679	403	222.442	198	54.8182	205	55.8192	324	88.7418	192.56	162.679	222.442	1.36737	0.451406	0.00402124	2.39564	0.0144208	108.748	162.679	54.8182	0.336972	-1.5693	1.34114e-19	18.8725	3.18518e-20	109.249	162.679	55.8192	0.343126	-1.54319	3.9248e-19	18.4062	7.43894e-20	125.71	162.679	88.7418	0.545504	-0.874338	7.04221e-11	10.1523	7.51452e-12	138.63	222.442	54.8182	0.246438	-2.0207	4.17788e-33
PA0046	353	32	31.2237	64	68.6501	111	59.7216	106	56.0899	165	87.8247	49.9369	31.2237	68.6501	2.19865	1.13662	0.000212015	3.67363	0.00149543	45.4727	31.2237	59.7216	1.9127	0.935612	0.0489181	1.31053	0.00552875	43.6568	31.2237	56.0899	1.79639	0.8451	0.0945101	1.02452	0.00835874	59.5242	31.2237	87.8247	2.81276	1.49198	3.83449e-05	4.41629	3.16741e-06	64.1859	68.6501	59.7216	0.869942	-0.201008	0.0487134
PA0047	509	294	198.948	195	145.062	78	29.1045	105	38.5323	109	40.2361	172.005	198.948	145.062	0.729145	-0.455722	0.00208918	2.68002	0.00881903	114.026	198.948	29.1045	0.146292	-2.77307	2.53065e-40	39.5968	1.44615e-40	118.74	198.948	38.5323	0.193681	-2.36825	4.09015e-35	34.3883	1.49979e-35	119.592	198.948	40.2361	0.202245	-2.30583	1.08948e-34	33.9628	3.03883e-35	87.0831	145.062	29.1045	0.200635	-2.31735	3.40383e-25
PA0048	383	358	321.954	227	224.421	17	8.43012	25	12.1926	19	9.32099	273.187	321.954	224.421	0.697059	-0.520647	1.11901e-05	4.95117	0.000128381	165.192	321.954	8.43012	0.0261842	-5.25516	2.5289e-87	86.5971	8.90704e-87	167.073	321.954	12.1926	0.0378705	-4.72278	1.00953e-85	84.9959	3.0927e-85	165.637	321.954	9.32099	0.0289513	-5.11023	1.97751e-87	86.7039	4.35341e-87	116.425	224.421	8.43012	0.0375639	-4.73451	7.24747e-60
PA0049	1661	1353	280.568	1114	253.952	33	3.77336	42	4.72317	33	3.73295	267.26	280.568	253.952	0.905137	-0.143792	0.174046	0.759336	0.180708	142.17	280.568	3.77336	0.013449	-6.21636	3.30431e-75	74.4809	8.90317e-75	142.645	280.568	4.72317	0.0168343	-5.89245	8.13185e-76	75.0898	1.96234e-75	142.15	280.568	3.73295	0.013305	-6.23189	2.18863e-75	74.6598	3.75867e-75	128.863	253.952	3.77336	0.0148585	-6.07256	5.27912e-68
PA0050	140	211	519.115	257	695.09	352	477.527	336	448.296	237	318.074	607.103	519.115	695.09	1.33899	0.421145	2.04553e-06	5.68919	2.81381e-05	498.321	519.115	477.527	0.919887	-0.120472	9.54131e-07	6.02039	1.40674e-07	483.706	519.115	448.296	0.863577	-0.211603	9.77898e-09	8.00971	1.25232e-09	418.594	519.115	318.074	0.612723	-0.706694	5.20622e-25	24.2835	9.34716e-26	586.309	695.09	477.527	0.687	-0.541617	3.00417e-23
PA0051	1832	524	98.5179	315	65.106	77	7.98268	77	7.85089	83	8.51256	81.812	98.5179	65.106	0.660855	-0.597595	0.00623577	2.20511	0.0198181	53.2503	98.5179	7.98268	0.0810277	-3.62544	7.8746e-25	24.1038	2.29377e-25	53.1844	98.5179	7.85089	0.07969	-3.64946	7.82256e-25	24.1067	1.85557e-25	53.5152	98.5179	8.51256	0.0864062	-3.53272	1.3666e-24	23.8644	2.40745e-25	36.5443	65.106	7.98268	0.12261	-3.02785	5.74467e-15
PA0052	428	291	234.185	253	223.827	202	89.6378	275	120.017	213	93.5068	229.006	234.185	223.827	0.955772	-0.0652616	0.498779	0.302092	0.336611	161.911	234.185	89.6378	0.382765	-1.38547	4.04119e-24	23.3935	1.14919e-24	177.101	234.185	120.017	0.512489	-0.964408	3.02031e-16	15.5199	5.16075e-17	163.846	234.185	93.5068	0.399287	-1.3245	3.12093e-23	22.5057	5.20181e-24	156.732	223.827	89.6378	0.400478	-1.32021	2.58308e-21
PA0054	548	396	248.899	376	259.802	51	17.6756	77	26.246	97	33.2582	254.351	248.899	259.802	1.04381	0.0618524	0.778893	0.108522	0.43652	133.287	248.899	17.6756	0.0710149	-3.81574	8.7408e-62	61.0584	1.51501e-61	137.573	248.899	26.246	0.105448	-3.24539	6.21874e-56	55.2063	6.8178e-56	141.079	248.899	33.2582	0.133621	-2.90378	3.9015e-52	51.4088	2.60113e-52	138.739	259.802	17.6756	0.0680346	-3.87759	4.32662e-64
PA0055	506	354	240.969	308	230.482	159	59.6802	152	56.1108	266	98.773	235.726	240.969	230.482	0.956476	-0.0641989	0.4976	0.30312	0.335979	150.325	240.969	59.6802	0.247667	-2.01353	2.15355e-36	35.6668	1.02067e-36	148.54	240.969	56.1108	0.232855	-2.1025	9.80608e-38	37.0085	4.04564e-38	169.871	240.969	98.773	0.409899	-1.28666	3.89345e-23	22.4097	6.46314e-24	145.081	230.482	59.6802	0.258937	-1.94933	4.90684e-33
PA0056	920	659	246.721	538	221.427	21	4.33526	44	8.93344	57	11.6411	234.074	246.721	221.427	0.897478	-0.156052	0.172616	0.762918	0.180171	125.528	246.721	4.33526	0.0175715	-5.83062	3.79126e-67	66.4212	7.88819e-67	127.827	246.721	8.93344	0.0362086	-4.78752	2.5134e-66	65.5997	4.09688e-66	129.181	246.721	11.6411	0.0471832	-4.40558	2.59119e-65	64.5865	2.98229e-65	112.881	221.427	4.33526	0.0195787	-5.67457	4.76093e-60
PA0057	887	451	175.131	254	108.429	42	8.99309	52	10.9505	35	7.41399	141.78	175.131	108.429	0.619133	-0.691679	3.64057e-05	4.43883	0.000331116	92.0619	175.131	8.99309	0.0513508	-4.28347	2.97855e-46	45.526	2.29626e-46	93.0406	175.131	10.9505	0.0625275	-3.99936	7.61914e-45	44.1181	4.49607e-45	91.2723	175.131	7.41399	0.042334	-4.56204	2.27213e-47	46.6436	1.14838e-47	58.7111	108.429	8.99309	0.0829398	-3.59179	1.14974e-26
PA0058	704	612	299.425	567	304.962	11	2.96759	9	2.38794	16	4.27026	302.194	299.425	304.962	1.01849	0.0264372	0.996586	0.00148504	0.496321	151.196	299.425	2.96759	0.00991095	-6.65676	2.08762e-78	77.6803	6.11401e-78	150.906	299.425	2.38794	0.00797509	-6.97028	1.13545e-76	75.9448	2.80265e-76	151.848	299.425	4.27026	0.0142615	-6.13173	1.22243e-80	79.9128	2.33126e-80	153.965	304.962	2.96759	0.00973099	-6.6832	4.77753e-79
PA0059	455	336	254.353	409	340.367	1337	558.089	1643	674.497	1535	633.876	297.36	254.353	340.367	1.33817	0.42026	0.000914105	3.039	0.00485114	406.221	254.353	558.089	2.19415	1.13366	1.2761e-14	13.8941	2.55734e-15	464.425	254.353	674.497	2.65181	1.40698	1.37346e-27	26.8622	3.67652e-28	444.115	254.353	633.876	2.49211	1.31737	3.61339e-22	21.4421	5.78171e-23	449.228	340.367	558.089	1.63967	0.713402	2.23338e-05
PA0060	233	302	446.437	362	588.286	915	745.845	807	646.951	1186	956.392	517.362	446.437	588.286	1.31774	0.398061	3.62819e-05	4.44031	0.00033108	596.141	446.437	745.845	1.67066	0.740419	9.86279e-07	6.006	1.45255e-07	546.694	446.437	646.951	1.44914	0.535199	0.0138767	1.85771	0.00131248	701.415	446.437	956.392	2.14228	1.09915	7.4201e-22	21.1296	1.17751e-22	667.066	588.286	745.845	1.26783	0.342358	0.593776
PA0061	437	350	275.865	366	317.129	170	73.8841	155	66.2528	241	103.62	296.497	275.865	317.129	1.14958	0.201109	0.139723	0.854732	0.158395	174.874	275.865	73.8841	0.267827	-1.90062	4.1228e-39	38.3848	2.21065e-39	171.059	275.865	66.2528	0.240164	-2.05791	4.59883e-42	41.3374	2.35645e-42	189.742	275.865	103.62	0.375619	-1.41266	5.30659e-29	28.2752	1.13545e-29	195.506	317.129	73.8841	0.232978	-2.10173	2.5889e-48
PA0062	416	158	130.82	195	177.491	211	96.3324	192	86.2108	359	162.147	154.156	130.82	177.491	1.35676	0.44017	0.0121953	1.91381	0.0322981	113.576	130.82	96.3324	0.736376	-0.441486	6.35579e-05	4.19683	8.54119e-06	108.515	130.82	86.2108	0.659005	-0.601639	3.06614e-06	5.51341	3.56127e-07	146.483	130.82	162.147	1.23947	0.309721	0.880388	0.0553257	0.0523629	136.912	177.491	96.3324	0.542744	-0.881655	3.09151e-11
PA0063	1127	1036	316.625	990	332.619	238	40.1085	216	35.8	215	35.8444	324.622	316.625	332.619	1.05051	0.0710966	0.690029	0.161133	0.408104	178.367	316.625	40.1085	0.126675	-2.98079	9.1301e-67	66.0395	1.87788e-66	176.212	316.625	35.8	0.113068	-3.14474	3.94107e-69	68.4044	7.15278e-69	176.235	316.625	35.8444	0.113208	-3.14295	9.33322e-70	69.03	1.29175e-69	186.364	332.619	40.1085	0.120584	-3.05189	3.78274e-70
PA0064	983	608	213.039	556	214.169	286	55.2581	297	56.4361	356	68.0462	213.604	213.039	214.169	1.00531	0.00763369	0.895685	0.0478448	0.470462	134.149	213.039	55.2581	0.25938	-1.94686	2.52151e-31	30.5983	9.66425e-32	134.738	213.039	56.4361	0.264909	-1.91643	1.16851e-30	29.9324	3.56708e-31	140.543	213.039	68.0462	0.319407	-1.64653	1.09007e-26	25.9625	2.11324e-27	134.714	214.169	55.2581	0.258011	-1.95449	6.73435e-31
PA0065	665	177	91.6771	141	80.2848	176	50.266	154	43.2566	291	82.2202	85.981	91.6771	80.2848	0.875735	-0.191434	0.323709	0.489845	0.263246	70.9716	91.6771	50.266	0.548294	-0.866978	1.34075e-06	5.87265	1.96173e-07	67.4669	91.6771	43.2566	0.471837	-1.08364	4.40572e-08	7.35598	5.50657e-09	86.9487	91.6771	82.2202	0.896846	-0.157068	0.0241201	1.61762	0.00167658	65.2754	80.2848	50.266	0.626096	-0.675544	0.000132293
PA0066	542	155	98.5012	151	105.491	280	98.1165	247	85.1239	427	148.025	101.996	98.5012	105.491	1.07096	0.0989005	0.71803	0.143858	0.416731	98.3089	98.5012	98.1165	0.996094	-0.00564552	0.105758	0.975686	0.0116048	91.8126	98.5012	85.1239	0.864191	-0.210578	0.0126601	1.89756	0.00120241	123.263	98.5012	148.025	1.50278	0.58763	0.172291	0.763737	0.0111711	101.804	105.491	98.1165	0.930098	-0.104546	0.0448107
PA0067	2045	1163	195.883	888	164.42	2247	208.686	2186	199.669	3370	309.631	180.151	195.883	164.42	0.839383	-0.252599	0.067395	1.17137	0.100999	202.284	195.883	208.686	1.06536	0.0913449	0.10066	0.997141	0.011077	197.776	195.883	199.669	1.01933	0.0276216	0.0436747	1.35977	0.00397001	252.757	195.883	309.631	1.5807	0.66056	0.0119978	1.9209	0.00085424	186.553	164.42	208.686	1.26922	0.343944	0.769817
PA0068	275	54	67.6348	42	57.8299	176	121.552	192	130.413	241	164.661	62.7324	67.6348	57.8299	0.855032	-0.22595	0.328881	0.482961	0.265586	94.5936	67.6348	121.552	1.79719	0.84574	0.0149802	1.82448	0.00176874	99.0241	67.6348	130.413	1.9282	0.947254	0.00277471	2.55678	0.000274456	116.148	67.6348	164.661	2.43456	1.28366	1.64747e-06	5.78318	1.45935e-07	89.6912	57.8299	121.552	2.10189	1.07169	0.000516943
PA0069	1058	525	170.916	309	110.588	132	23.6958	116	20.4798	296	52.567	140.752	170.916	110.588	0.647032	-0.62809	0.000170645	3.76791	0.00124192	97.3059	170.916	23.6958	0.13864	-2.85058	1.22036e-35	34.9135	5.61115e-36	95.6979	170.916	20.4798	0.119824	-3.06101	2.03435e-37	36.6916	8.28224e-38	111.742	170.916	52.567	0.30756	-1.70106	1.85967e-22	21.7306	3.01235e-23	67.142	110.588	23.6958	0.214271	-2.22249	7.27638e-19
PA0070	914	1322	498.189	1456	603.186	6460	1342.36	6608	1350.45	6294	1293.86	550.688	498.189	603.186	1.21076	0.275908	0.00411341	2.3858	0.0146222	920.276	498.189	1342.36	2.69448	1.43001	2.29659e-54	53.6389	2.80633e-54	924.318	498.189	1350.45	2.71071	1.43867	5.40116e-56	55.2675	5.93653e-56	896.026	498.189	1293.86	2.59713	1.37692	8.75624e-48	47.0577	4.49483e-48	972.774	603.186	1342.36	2.22545	1.1541	2.30942e-36
PA0071	1712	2490	500.962	2365	523.074	3635	403.259	3304	360.487	3200	351.199	512.018	500.962	523.074	1.04414	0.0623146	0.686565	0.163319	0.407013	452.111	500.962	403.259	0.804969	-0.312995	2.67171e-11	10.5732	4.71581e-12	430.725	500.962	360.487	0.71959	-0.474753	8.3111e-16	15.0803	1.40126e-16	426.081	500.962	351.199	0.70105	-0.512412	1.37482e-17	16.8618	1.87277e-18	463.167	523.074	403.259	0.77094	-0.375309	1.11159e-12
PA0072	1199	769	220.911	674	212.852	21	3.32647	21	3.27155	10	1.56707	216.881	220.911	212.852	0.963519	-0.0536149	0.565822	0.24732	0.36412	112.119	220.911	3.32647	0.015058	-6.05333	5.86504e-60	59.2317	9.3232e-60	112.091	220.911	3.27155	0.0148094	-6.07734	8.97825e-60	59.0468	1.11764e-59	111.239	220.911	1.56707	0.00709368	-7.13925	1.29343e-56	55.8883	1.06868e-56	108.089	212.852	3.32647	0.0156281	-5.99971	2.02813e-57
PA0073	719	413	197.847	391	205.913	12	3.16983	17	4.41645	9	2.35191	201.88	197.847	205.913	1.04077	0.057647	0.825215	0.0834329	0.4503	100.509	197.847	3.16983	0.0160216	-5.96384	4.9532e-54	53.3051	5.90528e-54	101.132	197.847	4.41645	0.0223225	-5.48536	2.7105e-54	53.567	2.64292e-54	100.1	197.847	2.35191	0.0118875	-6.39441	2.57207e-53	52.5897	1.81437e-53	104.541	205.913	3.16983	0.015394	-6.02149	1.42754e-55
PA0074	3098	1205	133.972	1088	132.979	504	30.8982	561	33.8248	244	14.7984	133.476	133.972	132.979	0.992587	-0.0107345	0.835495	0.0780561	0.453415	82.4352	133.972	30.8982	0.230631	-2.11634	5.78636e-22	21.2376	1.51147e-22	83.8985	133.972	33.8248	0.252476	-1.98578	1.42509e-20	19.8462	2.86314e-21	74.3854	133.972	14.7984	0.110459	-3.17842	9.32438e-31	30.0304	2.16919e-31	81.9386	132.979	30.8982	0.232353	-2.10561	2.89665e-21
PA0075	728	332	157.078	219	113.907	104	27.1322	111	28.4804	62	16.0018	135.492	157.078	113.907	0.725158	-0.463632	0.00551357	2.25857	0.018041	92.1052	157.078	27.1322	0.172731	-2.5334	6.56672e-30	29.1827	2.38456e-30	92.7793	157.078	28.4804	0.181313	-2.46344	4.60676e-29	28.3366	1.31957e-29	86.54	157.078	16.0018	0.101871	-3.29518	1.25134e-36	35.9026	3.78653e-37	70.5194	113.907	27.1322	0.238197	-2.06977	3.80396e-18
PA0076	680	319	161.581	370	206.029	76	21.227	116	31.8642	52	14.3682	183.805	161.581	206.029	1.27508	0.350589	0.0315878	1.50048	0.0614194	91.4041	161.581	21.227	0.13137	-2.92829	1.76201e-34	33.754	7.78289e-35	96.7227	161.581	31.8642	0.197202	-2.34225	1.49041e-28	27.8267	4.16693e-29	87.9747	161.581	14.3682	0.0889223	-3.49131	5.41329e-39	38.2665	1.82492e-39	113.628	206.029	21.227	0.103029	-3.27888	2.05309e-46
PA0077	3305	1894	197.387	1508	172.769	1604	92.1757	1752	99.0185	822	46.7313	185.078	197.387	172.769	0.875282	-0.19218	0.146251	0.834902	0.162792	144.781	197.387	92.1757	0.46698	-1.09857	4.07612e-16	15.3898	8.62517e-17	148.203	197.387	99.0185	0.501647	-0.995254	2.13475e-14	13.6707	3.42667e-15	122.059	197.387	46.7313	0.23675	-2.07856	2.80081e-31	30.5527	6.69127e-32	132.472	172.769	92.1757	0.53352	-0.906387	2.70687e-11
PA0078	1349	856	218.56	817	229.322	440	61.9476	462	63.9711	269	37.4669	223.941	218.56	229.322	1.04924	0.0693454	0.750189	0.124829	0.427235	140.254	218.56	61.9476	0.283435	-1.81891	5.40671e-30	29.2671	1.97263e-30	141.266	218.56	63.9711	0.292693	-1.77254	4.8956e-29	28.3102	1.3986e-29	128.014	218.56	37.4669	0.171426	-2.54434	2.3204e-41	40.6344	8.81959e-42	145.635	229.322	61.9476	0.270133	-1.88826	7.71854e-32
PA0079	1334	662	170.927	505	143.341	924	131.553	961	134.562	627	88.3119	157.134	170.927	143.341	0.83861	-0.253928	0.086109	1.06495	0.117923	151.24	170.927	131.553	0.769641	-0.377742	2.25175e-05	4.64748	3.0939e-06	152.744	170.927	134.562	0.787245	-0.345116	5.73953e-05	4.24112	6.25591e-06	129.62	170.927	88.3119	0.516663	-0.952704	2.21757e-12	11.6541	2.51348e-13	137.447	143.341	131.553	0.917758	-0.123815	0.0146036
PA0080	464	312	231.604	209	170.555	428	175.19	375	150.962	310	125.531	201.079	231.604	170.555	0.736408	-0.441423	0.00123926	2.90684	0.005991	203.397	231.604	175.19	0.756421	-0.402739	3.64108e-07	6.43877	5.47311e-08	191.283	231.604	150.962	0.65181	-0.617476	3.00474e-10	9.52219	4.11513e-11	178.567	231.604	125.531	0.542007	-0.883616	5.01563e-15	14.2997	6.2508e-16	172.872	170.555	175.19	1.02718	0.0386836	0.0910502
PA0081	1493	1345	310.293	1213	307.636	1742	221.601	1721	215.315	1763	221.871	308.964	310.293	307.636	0.991437	-0.0124065	0.74112	0.130112	0.425047	265.947	310.293	221.601	0.714167	-0.485666	1.01721e-10	9.99259	1.7474e-11	262.804	310.293	215.315	0.69391	-0.52718	2.20409e-11	10.6568	3.15986e-12	266.082	310.293	221.871	0.715036	-0.483912	6.81311e-11	10.1667	7.27478e-12	264.618	307.636	221.601	0.720335	-0.473259	8.10614e-10
PA0082	1034	1223	407.395	971	355.578	2847	522.938	2819	509.247	2525	458.826	381.486	407.395	355.578	0.87281	-0.196261	0.0335832	1.47388	0.06395	465.166	407.395	522.938	1.28362	0.360214	0.718805	0.143389	0.0716388	458.321	407.395	509.247	1.25001	0.321938	0.978447	0.00946254	0.076166	433.11	407.395	458.826	1.12625	0.171521	0.0943835	1.0251	0.00628107	439.258	355.578	522.938	1.47067	0.556475	0.00890096
PA0083	518	511	339.782	452	330.404	3667	1344.51	3712	1338.54	2922	1059.88	335.093	339.782	330.404	0.972399	-0.0403804	0.551803	0.258216	0.358482	842.147	339.782	1344.51	3.95698	1.9844	8.85748e-100	99.0527	3.91241e-99	839.162	339.782	1338.54	3.93941	1.97798	1.40902e-99	98.8511	4.98878e-99	699.832	339.782	1059.88	3.1193	1.64122	8.143e-56	55.0892	6.53066e-56	837.458	330.404	1344.51	4.0693	2.02478	3.45875e-106
PA0084	1496	1865	429.395	1614	408.515	11421	1449.96	10785	1346.61	7163	899.644	418.955	429.395	408.515	0.951374	-0.0719149	0.326249	0.486451	0.264533	939.677	429.395	1449.96	3.37675	1.75564	7.99537e-87	86.0972	2.77971e-86	888.003	429.395	1346.61	3.13607	1.64896	1.11648e-72	71.9521	2.30198e-72	664.519	429.395	899.644	2.09515	1.06705	2.79429e-19	18.5537	4.03599e-20	929.237	408.515	1449.96	3.54934	1.82755	2.29585e-96
PA0085	488	509	359.259	521	404.254	6044	2352.28	6758	2586.74	3520	1355.28	381.756	359.259	404.254	1.12524	0.170238	0.167289	0.776532	0.176746	1355.77	359.259	2352.28	6.54758	2.71096	4.68298e-277	276.329	5.48602e-276	1473	359.259	2586.74	7.20021	2.84804	0	inf	0	857.271	359.259	1355.28	3.77245	1.9155	1.01596e-93	92.9931	2.41487e-93	1378.26	404.254	2352.28	5.81881	2.54072	2.66536e-259
PA0086	845	633	258.022	535	239.736	914	205.434	824	182.148	694	154.316	248.879	258.022	239.736	0.929131	-0.106046	0.307586	0.512034	0.255853	231.728	258.022	205.434	0.79619	-0.328815	1.02479e-06	5.98937	1.50679e-07	220.085	258.022	182.148	0.70594	-0.502382	2.70019e-09	8.56861	3.53871e-10	206.169	258.022	154.316	0.598072	-0.741608	7.4238e-14	13.1294	8.85179e-15	222.585	239.736	205.434	0.856919	-0.222769	0.000128597
PA0087	509	257	173.91	170	126.464	258	96.2688	260	95.4134	190	70.1363	150.187	173.91	126.464	0.727181	-0.459613	0.00375108	2.42584	0.0136647	135.089	173.91	96.2688	0.553555	-0.853201	4.21228e-11	10.3755	7.35793e-12	134.662	173.91	95.4134	0.548637	-0.866077	3.71771e-11	10.4297	5.27211e-12	122.023	173.91	70.1363	0.403291	-1.31011	1.84779e-17	16.7333	2.50665e-18	111.366	126.464	96.2688	0.761234	-0.393588	0.000341325
PA0088	1859	947	175.461	862	175.576	627	64.0577	643	64.6079	361	36.4867	175.518	175.461	175.576	1.00065	0.000943571	0.871073	0.0599456	0.464237	119.759	175.461	64.0577	0.365083	-1.4537	2.03848e-19	18.6907	4.82221e-20	120.034	175.461	64.6079	0.368218	-1.44137	4.17052e-19	18.3798	7.89429e-20	105.974	175.461	36.4867	0.207948	-2.2657	2.60595e-30	29.584	5.91963e-31	119.817	175.576	64.0577	0.364844	-1.45465	6.57963e-19
PA0089	1046	554	182.426	456	165.07	322	58.4666	308	55.0013	152	27.3036	173.748	182.426	165.07	0.904861	-0.144232	0.271856	0.565661	0.237118	120.446	182.426	58.4666	0.320494	-1.64163	8.11881e-23	22.0905	2.18754e-23	118.714	182.426	55.0013	0.301499	-1.72978	6.56513e-24	23.1828	1.48785e-24	104.865	182.426	27.3036	0.149669	-2.74015	5.52037e-37	36.258	1.69548e-37	111.768	165.07	58.4666	0.354192	-1.4974	2.01159e-18
PA0090	2708	1547	196.766	1330	185.968	1629	114.25	2056	141.817	871	60.4334	191.367	196.766	185.968	0.945122	-0.0814268	0.466693	0.330969	0.324541	155.508	196.766	114.25	0.580637	-0.784291	2.29449e-11	10.6393	4.05929e-12	169.292	196.766	141.817	0.720738	-0.472454	4.86224e-07	6.31316	5.82372e-08	128.6	196.766	60.4334	0.307133	-1.70307	1.22173e-25	24.913	2.26283e-26	150.109	185.968	114.25	0.614351	-0.702864	2.64917e-09
PA0091	1931	592	105.596	568	111.379	568	55.8663	765	74.0002	255	24.8122	108.487	105.596	111.379	1.05476	0.0769139	0.794693	0.0998004	0.441076	80.7313	105.596	55.8663	0.529055	-0.91851	8.15955e-08	7.08833	1.26352e-08	89.7983	105.596	74.0002	0.700784	-0.512958	0.000119387	3.92304	1.27711e-05	65.2043	105.596	24.8122	0.234972	-2.08944	1.45502e-17	16.8371	1.98038e-18	83.6225	111.379	55.8663	0.501588	-0.995424	1.5547e-08
PA0092	284	83	100.663	62	82.6627	300	200.626	343	225.595	225	148.858	91.6627	100.663	82.6627	0.821184	-0.284223	0.146503	0.834152	0.163007	150.644	100.663	200.626	1.99305	0.994975	8.83196e-05	4.05394	1.17748e-05	163.129	100.663	225.595	2.2411	1.1642	3.41374e-07	6.46677	4.11549e-08	124.76	100.663	148.858	1.47878	0.564404	0.212085	0.673489	0.0136353	141.644	82.6627	200.626	2.42704	1.2792	4.75497e-08
PA0093	1292	656	174.884	525	153.863	582	85.5547	737	106.551	424	61.661	164.373	174.884	153.863	0.879796	-0.184758	0.185923	0.730666	0.18851	130.219	174.884	85.5547	0.489208	-1.03148	1.54586e-13	12.8108	2.97088e-14	140.718	174.884	106.551	0.609268	-0.714852	2.83505e-09	8.54744	3.70982e-10	118.273	174.884	61.661	0.352582	-1.50397	3.066e-20	19.5134	4.6133e-21	119.709	153.863	85.5547	0.556047	-0.846723	1.56185e-09
PA0094	434	141	111.902	103	89.8635	723	316.397	840	361.529	530	229.453	100.883	111.902	89.8635	0.803054	-0.316431	0.0928629	1.03216	0.123339	214.149	111.902	316.397	2.82744	1.4995	2.48127e-15	14.6053	5.11714e-16	236.716	111.902	361.529	3.23076	1.69187	1.06404e-21	20.973	2.23006e-22	170.678	111.902	229.453	2.05048	1.03596	1.28032e-05	4.89268	1.08099e-06	203.13	89.8635	316.397	3.52086	1.81593	3.90437e-22
PA0095	2225	1161	179.726	912	155.203	4924	420.312	4343	364.597	3752	316.84	167.465	179.726	155.203	0.863554	-0.211642	0.132326	0.878356	0.153857	300.019	179.726	420.312	2.33862	1.22566	2.24514e-13	12.6488	4.28726e-14	272.162	179.726	364.597	2.02863	1.0205	3.47577e-08	7.45895	4.36955e-09	248.283	179.726	316.84	1.7629	0.817954	0.000243765	3.61303	1.93512e-05	287.757	155.203	420.312	2.70814	1.4373	4.18676e-19
PA0096	449	281	215.561	205	172.88	90	38.0697	71	29.537	104	43.5205	194.22	215.561	172.88	0.802	-0.318326	0.0190463	1.72019	0.0433416	126.815	215.561	38.0697	0.176608	-2.50138	5.67201e-40	39.2463	3.20392e-40	122.549	215.561	29.537	0.137024	-2.8675	1.65251e-44	43.7819	9.58132e-45	129.541	215.561	43.5205	0.201895	-2.30832	1.76412e-37	36.7535	5.55335e-38	105.475	172.88	38.0697	0.22021	-2.18305	4.14937e-28
PA0097	1199	643	184.715	460	145.27	594	94.0916	548	85.3719	363	56.8846	164.992	184.715	145.27	0.786455	-0.346565	0.0194427	1.71124	0.0437411	139.403	184.715	94.0916	0.509389	-0.97316	2.20647e-13	12.6563	4.21491e-14	135.043	184.715	85.3719	0.462183	-1.11346	2.92192e-15	14.5343	4.83577e-16	120.8	184.715	56.8846	0.30796	-1.69919	4.10494e-24	23.3867	7.08678e-25	119.681	145.27	94.0916	0.647703	-0.626595	8.42966e-07
PA0098	1037	666	221.21	531	193.888	197	36.0804	232	41.7891	108	19.5683	207.549	221.21	193.888	0.87649	-0.19019	0.12736	0.894966	0.150553	128.645	221.21	36.0804	0.163105	-2.61613	1.44211e-42	41.841	9.26256e-43	131.5	221.21	41.7891	0.188911	-2.40422	2.21883e-39	38.6539	9.92168e-40	120.389	221.21	19.5683	0.0884601	-3.49883	8.41939e-53	52.0747	5.81411e-53	114.984	193.888	36.0804	0.186088	-2.42594	1.61348e-34
PA0099	1160	388	115.208	426	139.055	1373	224.8	1345	216.58	540	87.4668	127.132	115.208	139.055	1.20699	0.271417	0.175824	0.754922	0.181631	170.004	115.208	224.8	1.95125	0.964399	6.84929e-05	4.16435	9.18834e-06	165.894	115.208	216.58	1.8799	0.910657	0.000258398	3.58771	2.7052e-05	101.337	115.208	87.4668	0.759207	-0.397435	0.000306919	3.51298	2.42006e-05	181.928	139.055	224.8	1.61662	0.692982	0.0102608
PA0100	920	439	164.356	444	182.739	1462	301.817	1613	327.492	830	169.511	173.548	164.356	182.739	1.11185	0.152959	0.412401	0.38468	0.302813	233.086	164.356	301.817	1.83636	0.876846	5.3117e-05	4.27477	7.16849e-06	245.924	164.356	327.492	1.99257	0.994633	4.25671e-07	6.37093	5.11036e-08	166.934	164.356	169.511	1.03136	0.0445525	0.0648963	1.18778	0.00437285	242.278	182.739	301.817	1.65163	0.723887	0.0014165
PA0101	1247	787	217.379	780	236.845	253	38.5334	332	49.7308	169	25.4641	227.112	217.379	236.845	1.08955	0.123731	0.470228	0.327692	0.325934	127.956	217.379	38.5334	0.177264	-2.49603	3.2032e-40	39.4944	1.82468e-40	133.555	217.379	49.7308	0.228775	-2.128	1.32585e-34	33.8775	4.7646e-35	121.422	217.379	25.4641	0.117141	-3.09368	6.3044e-48	47.2004	3.25661e-48	137.689	236.845	38.5334	0.162695	-2.61976	1.0715e-44
PA0102	728	636	300.909	557	289.708	1356	353.762	1212	310.975	1283	331.133	295.308	300.909	289.708	0.962775	-0.0547293	0.496853	0.303772	0.335642	327.336	300.909	353.762	1.17565	0.233454	0.410367	0.386827	0.0422102	305.942	300.909	310.975	1.03345	0.0474703	0.0193771	1.71271	0.0018113	316.021	300.909	331.133	1.10044	0.138085	0.08518	1.06966	0.00568357	321.735	289.708	353.762	1.2211	0.288184	0.915836
PA0103	1571	1015	222.535	793	191.132	250	30.2237	183	21.7585	321	38.3916	206.834	222.535	191.132	0.858883	-0.219467	0.0840762	1.07533	0.115851	126.38	222.535	30.2237	0.135815	-2.88028	3.00292e-46	45.5225	2.31174e-46	122.147	222.535	21.7585	0.0977754	-3.35438	2.68407e-51	50.5712	2.22533e-51	130.464	222.535	38.3916	0.172519	-2.53517	5.941e-42	41.2261	2.32825e-42	110.678	191.132	30.2237	0.15813	-2.66082	6.98364e-37
PA0103a	638	340	183.556	288	170.926	222	66.087	198	57.9693	202	59.4892	177.241	183.556	170.926	0.931194	-0.102846	0.400833	0.397037	0.298084	124.821	183.556	66.087	0.360038	-1.47378	1.56757e-20	19.8048	3.88206e-21	120.762	183.556	57.9693	0.315814	-1.66286	4.24524e-23	22.3721	9.33207e-24	121.522	183.556	59.4892	0.324094	-1.62552	6.41712e-23	22.1927	1.05563e-23	118.506	170.926	66.087	0.386641	-1.37093	2.51177e-17
PA0105	1124	287	87.9478	343	115.548	3457	584.139	3457	574.496	2246	375.449	101.748	87.9478	115.548	1.31383	0.393778	0.0702507	1.15335	0.103594	336.044	87.9478	584.139	6.64189	2.73159	6.11533e-71	70.2136	1.42045e-70	331.222	87.9478	574.496	6.53224	2.70758	2.26748e-69	68.6445	4.13269e-69	231.698	87.9478	375.449	4.269	2.0939	2.02718e-31	30.6931	4.88934e-32	349.844	115.548	584.139	5.05537	2.33782	1.2822e-58
PA0106	1592	118	25.5298	113	26.8764	892	106.416	982	115.218	716	84.504	26.2031	25.5298	26.8764	1.05275	0.074156	0.903718	0.0439672	0.4723	65.9727	25.5298	106.416	4.16828	2.05945	7.59748e-10	9.11933	1.2609e-10	70.3742	25.5298	115.218	4.51309	2.17412	1.87475e-11	10.7271	2.69936e-12	55.0169	25.5298	84.504	3.31001	1.72683	3.09041e-06	5.50998	2.69459e-07	66.646	26.8764	106.416	3.95944	1.9853	1.39235e-09
PA0107	554	37	23.0039	48	32.8071	169	57.9376	195	65.7474	114	38.6636	27.9055	23.0039	32.8071	1.42615	0.512129	0.21165	0.674381	0.204544	40.4707	23.0039	57.9376	2.5186	1.33262	0.00278801	2.55471	0.000344351	44.3756	23.0039	65.7474	2.8581	1.51506	0.000246442	3.60828	2.5863e-05	30.8338	23.0039	38.6636	1.68074	0.749099	0.266167	0.574846	0.0169594	45.3723	32.8071	57.9376	1.76601	0.820493	0.0913381
PA0108	887	152	59.0241	86	36.7122	451	96.5687	517	108.873	394	83.4603	47.8682	59.0241	36.7122	0.621987	-0.685043	0.0174243	1.75885	0.0411418	77.7964	59.0241	96.5687	1.63609	0.710252	0.100775	0.996647	0.0110873	83.9486	59.0241	108.873	1.84455	0.883272	0.0130551	1.88422	0.0012383	71.2422	59.0241	83.4603	1.414	0.499786	0.497369	0.303321	0.0307357	66.6405	36.7122	96.5687	2.63042	1.39529	3.28209e-05
PA0109	209	40	65.9209	45	81.5272	705	640.658	516	461.166	593	533.109	73.724	65.9209	81.5272	1.23674	0.306545	0.238934	0.621721	0.219222	353.289	65.9209	640.658	9.71859	3.28075	2.42346e-96	95.6156	9.96915e-96	263.543	65.9209	461.166	6.99575	2.80648	1.19764e-58	57.9217	1.4491e-58	299.515	65.9209	533.109	8.0871	3.01562	7.82877e-73	72.1063	1.22284e-72	361.093	81.5272	640.658	7.85822	2.9742	7.61055e-88
PA0110	794	627	271.992	530	252.75	203	48.5578	234	55.049	179	42.3584	262.371	271.992	252.75	0.929255	-0.105853	0.295531	0.529396	0.249048	160.275	271.992	48.5578	0.178527	-2.48579	1.04759e-49	48.9798	9.61717e-50	163.521	271.992	55.049	0.202392	-2.30478	3.28892e-46	45.4829	2.08004e-46	157.175	271.992	42.3584	0.155734	-2.68284	2.3352e-53	52.6317	1.65797e-53	150.654	252.75	48.5578	0.192118	-2.37994	1.04258e-43
PA0111	578	289	172.218	196	128.4	86	28.2588	95	30.7008	80	26.0058	150.309	172.218	128.4	0.745564	-0.423596	0.00720958	2.14209	0.022057	100.239	172.218	28.2588	0.164087	-2.60747	1.9863e-33	32.702	8.34931e-34	101.46	172.218	30.7008	0.178267	-2.48789	5.63868e-32	31.2488	1.82785e-32	99.112	172.218	26.0058	0.151005	-2.72734	7.01282e-35	34.1541	1.96945e-35	78.3293	128.4	28.2588	0.220085	-2.18387	2.66301e-21
PA0112	1073	570	182.972	425	149.977	109	19.2935	126	21.9343	83	14.534	166.475	182.972	149.977	0.819673	-0.286879	0.048437	1.31482	0.0818058	101.133	182.972	19.2935	0.105445	-3.24544	9.49396e-42	41.0226	5.88737e-42	102.453	182.972	21.9343	0.119878	-3.06036	6.26406e-40	39.2031	2.89699e-40	98.753	182.972	14.534	0.0794331	-3.65412	4.48399e-45	44.3483	2.04551e-45	84.6353	149.977	19.2935	0.128643	-2.95856	7.37071e-32
PA0113	914	424	159.782	317	131.326	153	31.7928	157	32.0854	110	22.6128	145.554	159.782	131.326	0.821902	-0.282961	0.0684032	1.16492	0.102233	95.7876	159.782	31.7928	0.198976	-2.32934	2.94899e-28	27.5303	9.82781e-29	95.9339	159.782	32.0854	0.200807	-2.31612	5.69118e-28	27.2448	1.55049e-28	91.1976	159.782	22.6128	0.141522	-2.8209	2.37388e-33	32.6245	6.27962e-34	81.5592	131.326	31.7928	0.242092	-2.04638	1.85433e-20
PA0114	635	263	142.656	256	152.652	344	102.889	361	106.191	357	105.634	147.654	142.656	152.652	1.07007	0.0977011	0.669138	0.174484	0.400981	122.773	142.656	102.889	0.721235	-0.471458	1.58303e-05	4.80051	2.18903e-06	124.424	142.656	106.191	0.744382	-0.425885	4.80425e-05	4.31837	5.25371e-06	124.145	142.656	105.634	0.740475	-0.433477	2.81638e-05	4.55031	2.34175e-06	127.77	152.652	102.889	0.674009	-0.56916	1.72487e-06
PA0115	452	262	199.651	149	124.82	64	26.8921	88	36.3662	151	62.7691	162.236	199.651	124.82	0.62519	-0.677634	1.47043e-05	4.83256	0.000159437	113.272	199.651	26.8921	0.134695	-2.89223	8.34649e-42	41.0785	5.18774e-42	118.009	199.651	36.3662	0.182149	-2.45681	2.13343e-36	35.6709	8.29472e-37	131.21	199.651	62.7691	0.314394	-1.66936	1.80792e-25	24.7428	3.32974e-26	75.856	124.82	26.8921	0.215447	-2.21459	5.08186e-21
PA0116	473	228	166.029	183	146.496	524	210.404	464	183.236	603	239.532	156.262	166.029	146.496	0.882354	-0.18057	0.206193	0.685727	0.200884	188.216	166.029	210.404	1.26727	0.341729	0.916513	0.0378613	0.0896681	174.632	166.029	183.236	1.10364	0.14227	0.250174	0.601758	0.0212431	202.78	166.029	239.532	1.44271	0.528786	0.178498	0.748366	0.0115452	178.45	146.496	210.404	1.43624	0.522299	0.148073
PA0117	728	526	248.865	458	238.216	71	18.523	70	17.9606	104	26.8417	243.54	248.865	238.216	0.957208	-0.0630951	0.495881	0.304622	0.335416	133.694	248.865	18.523	0.0744298	-3.74798	3.28826e-61	60.483	5.62535e-61	133.413	248.865	17.9606	0.07217	-3.79246	2.25702e-61	60.6465	2.99058e-61	137.853	248.865	26.8417	0.107856	-3.21282	4.6779e-56	55.3299	3.78872e-56	128.369	238.216	18.523	0.0777571	-3.68488	2.32982e-57
PA0118	587	424	248.792	369	238.026	65	21.0309	47	14.9559	96	30.7284	243.409	248.792	238.026	0.956725	-0.0638233	0.492481	0.307611	0.33414	134.912	248.792	21.0309	0.0845321	-3.56436	1.61328e-59	58.7923	2.51263e-59	131.874	248.792	14.9559	0.0601141	-4.05615	2.3912e-63	62.6214	3.5373e-63	139.76	248.792	30.7284	0.12351	-3.0173	1.26987e-53	52.8962	9.09475e-54	129.528	238.026	21.0309	0.0883557	-3.50053	1.24977e-55
PA0119	1349	380	97.0244	169	47.4363	439	61.8068	442	61.2018	448	62.3984	72.2303	97.0244	47.4363	0.488911	-1.03236	1.93264e-05	4.71385	0.000195023	79.4156	97.0244	61.8068	0.637023	-0.650583	2.37602e-05	4.62415	3.26215e-06	79.1131	97.0244	61.2018	0.630788	-0.664774	2.16309e-05	4.66493	2.41187e-06	79.7114	97.0244	62.3984	0.643121	-0.636839	2.48403e-05	4.60484	2.07171e-06	54.6215	47.4363	61.8068	1.30294	0.381773	0.767992
PA0120	686	261	131.047	114	62.9241	182	50.3884	174	47.3782	273	74.7732	96.9853	131.047	62.9241	0.480166	-1.0584	4.08902e-07	6.38838	6.73952e-06	90.7175	131.047	50.3884	0.384508	-1.37892	4.10493e-14	13.3867	8.08211e-15	89.2124	131.047	47.3782	0.361537	-1.46778	6.21845e-15	14.2063	1.019e-15	102.91	131.047	74.7732	0.570585	-0.809487	2.13834e-08	7.66992	2.06298e-09	56.6562	62.9241	50.3884	0.800781	-0.32052	0.0220701
PA0121	734	434	203.659	377	194.483	107	27.6867	132	33.5917	207	52.9885	199.071	203.659	194.483	0.954945	-0.0665104	0.522642	0.281796	0.346439	115.673	203.659	27.6867	0.135947	-2.87889	1.8519e-42	41.7324	1.18663e-42	118.625	203.659	33.5917	0.164941	-2.59998	6.0837e-39	38.2158	2.67061e-39	128.324	203.659	52.9885	0.260183	-1.9424	3.47816e-30	29.4587	7.8412e-31	111.085	194.483	27.6867	0.142361	-2.81238	3.12238e-39
PA0122	410	582	488.932	668	616.92	1830	847.717	1306	594.995	1057	484.394	552.926	488.932	616.92	1.26177	0.335449	0.000376382	3.42437	0.00239235	668.324	488.932	847.717	1.73381	0.793948	5.28725e-09	8.27677	8.5127e-10	541.963	488.932	594.995	1.21693	0.283243	0.679967	0.167512	0.0544421	486.663	488.932	484.394	0.990718	-0.0134536	0.00015566	3.80782	1.24413e-05	732.318	616.92	847.717	1.37411	0.458499	0.0363759
PA0123	908	424	160.838	223	92.994	149	31.1662	153	31.4745	145	30.0047	126.916	160.838	92.994	0.578184	-0.7904	9.63988e-06	5.01593	0.00011342	96.0022	160.838	31.1662	0.193774	-2.36756	7.5894e-29	28.1198	2.60828e-29	96.1564	160.838	31.4745	0.195691	-2.35335	1.50272e-28	27.8231	4.19863e-29	95.4215	160.838	30.0047	0.186552	-2.42235	1.27264e-29	28.8953	2.81109e-30	62.0801	92.994	31.1662	0.335142	-1.57716	1.28981e-11
PA0124	281	27	33.0953	23	30.9926	36	24.3321	57	37.8898	27	18.0536	32.0439	33.0953	30.9926	0.936463	-0.0947054	0.737898	0.132003	0.423682	28.7137	33.0953	24.3321	0.735213	-0.443767	0.0437363	1.35916	0.00496183	35.4926	33.0953	37.8898	1.14487	0.195182	0.716374	0.14486	0.057103	25.5745	33.0953	18.0536	0.545504	-0.874338	0.00327599	2.48466	0.000242405	27.6623	30.9926	24.3321	0.785095	-0.349061	0.0945006
PA0125	227	46	69.7977	10	16.6805	68	56.894	66	54.309	52	43.0412	43.2391	69.7977	16.6805	0.238984	-2.06501	2.14238e-09	8.6691	5.06287e-08	63.3459	69.7977	56.894	0.815127	-0.294903	0.0153462	1.814	0.00180997	62.0534	69.7977	54.309	0.778091	-0.361989	0.00857763	2.06663	0.000823732	56.4195	69.7977	43.0412	0.616657	-0.69746	0.00017033	3.76871	1.35907e-05	36.7873	16.6805	56.894	3.4108	1.77011	6.08268e-05
PA0126	620	397	220.551	321	196.042	269	82.4032	236	71.1007	271	82.1268	208.296	220.551	196.042	0.888876	-0.169946	0.166183	0.779413	0.176116	151.477	220.551	82.4032	0.373625	-1.42034	2.03957e-23	22.6905	5.62193e-24	145.826	220.551	71.1007	0.322378	-1.63317	6.42919e-27	26.1918	1.67095e-27	151.339	220.551	82.1268	0.372372	-1.42518	9.84872e-24	23.0066	1.67559e-24	139.223	196.042	82.4032	0.420334	-1.25039	8.57295e-18
PA0127	500	321	221.128	160	121.167	340	129.149	268	100.119	527	198.038	171.148	221.128	121.167	0.547951	-0.867881	2.07769e-08	7.68242	4.35203e-07	175.139	221.128	129.149	0.584047	-0.775843	1.86535e-12	11.7292	3.44601e-13	160.624	221.128	100.119	0.452766	-1.14316	1.76803e-18	17.7525	3.27211e-19	209.583	221.128	198.038	0.895578	-0.159108	0.000438174	3.35835	3.42619e-05	125.158	121.167	129.149	1.06588	0.0920386	0.252514
PA0128	341	62	62.6248	41	45.5266	141	78.5323	159	87.0957	235	129.485	54.0757	62.6248	45.5266	0.726974	-0.460024	0.0817653	1.08743	0.113933	70.5786	62.6248	78.5323	1.25401	0.326551	0.998636	0.000592964	0.0967889	74.8602	62.6248	87.0957	1.39075	0.475866	0.508461	0.293742	0.0415577	96.0551	62.6248	129.485	2.06764	1.04798	0.000877624	3.05669	6.7513e-05	62.0295	45.5266	78.5323	1.72497	0.786575	0.0645461
PA0129	1427	401	96.7898	311	82.5225	136	18.1008	124	16.2312	129	16.9853	89.6562	96.7898	82.5225	0.852595	-0.230068	0.235518	0.627976	0.217144	57.4453	96.7898	18.1008	0.187012	-2.4188	2.50102e-18	17.6019	5.69394e-19	56.5105	96.7898	16.2312	0.167696	-2.57608	3.18795e-19	18.4965	6.07433e-20	56.8876	96.7898	16.9853	0.175486	-2.51057	5.04979e-19	18.2967	7.19867e-20	50.3117	82.5225	18.1008	0.219344	-2.18873	2.85987e-14
PA0130	1493	712	164.259	548	138.981	625	79.5067	506	63.3059	668	84.0667	151.62	164.259	138.981	0.846111	-0.241081	0.107655	0.967965	0.134384	121.883	164.259	79.5067	0.484032	-1.04683	5.3151e-13	12.2745	1.00358e-13	113.783	164.259	63.3059	0.385403	-1.37556	3.93185e-17	16.4054	6.9068e-18	124.163	164.259	84.0667	0.511793	-0.966367	3.96766e-12	11.4015	4.44791e-13	109.244	138.981	79.5067	0.572067	-0.805744	2.50643e-08
PA0131	287	195	234.025	128	168.875	59	39.0439	56	36.4468	89	58.266	201.45	234.025	168.875	0.721609	-0.47071	0.00059804	3.22327	0.00347847	136.534	234.025	39.0439	0.166837	-2.58349	1.84781e-44	43.7333	1.30164e-44	135.236	234.025	36.4468	0.155739	-2.6828	1.14044e-45	44.9429	7.01737e-46	146.145	234.025	58.266	0.248974	-2.00593	1.56031e-35	34.8068	4.51727e-36	103.959	168.875	39.0439	0.231201	-2.11278	1.17865e-26
PA0132	1346	536	137.16	348	97.8972	442	62.3678	364	50.5138	564	78.7302	117.529	137.16	97.8972	0.713742	-0.486526	0.00685161	2.16421	0.0212142	99.7642	137.16	62.3678	0.454707	-1.13699	4.55008e-12	11.342	8.28362e-13	93.8371	137.16	50.5138	0.368282	-1.44112	2.86487e-15	14.5429	4.74499e-16	107.945	137.16	78.7302	0.574001	-0.800876	1.23394e-08	7.9087	1.20355e-09	80.1325	97.8972	62.3678	0.637075	-0.650465	3.62648e-05
PA0133	917	407	152.874	291	120.16	146	30.239	161	32.7952	153	31.3494	136.517	152.874	120.16	0.786005	-0.34739	0.0331408	1.47964	0.0634572	91.5566	152.874	30.239	0.197803	-2.33786	3.40275e-27	26.4682	1.08309e-27	92.8347	152.874	32.7952	0.214524	-2.22079	7.88259e-26	25.1033	1.94456e-26	92.1118	152.874	31.3494	0.205067	-2.28584	7.81217e-27	26.1072	1.52622e-27	75.1995	120.16	30.239	0.251656	-1.99048	2.31955e-18
PA0134	1370	616	154.871	614	169.701	1006	139.464	766	104.439	1411	193.515	162.286	154.871	169.701	1.09576	0.131928	0.508279	0.293897	0.340528	147.167	154.871	139.464	0.900516	-0.151176	0.00443678	2.35293	0.0005424	129.655	154.871	104.439	0.674361	-0.568407	8.5529e-07	6.06789	1.0158e-07	174.193	154.871	193.515	1.24952	0.321378	0.929376	0.0318085	0.0550372	154.582	169.701	139.464	0.821821	-0.283105	0.000376773
PA0135	140	102	250.947	115	311.033	17	23.0624	21	28.0185	5	6.71041	280.99	250.947	311.033	1.23944	0.309685	0.0200769	1.6973	0.0446232	137.005	250.947	23.0624	0.0919016	-3.44377	8.46433e-59	58.0724	1.29214e-58	139.483	250.947	28.0185	0.111651	-3.16293	2.1586e-55	54.6658	2.28533e-55	128.829	250.947	6.71041	0.0267404	-5.22484	1.08629e-68	67.9641	1.47851e-68	167.047	311.033	23.0624	0.0741478	-3.75345	4.37922e-75
PA0136	1571	1065	233.498	903	217.644	3957	478.38	3308	393.317	1579	188.848	225.571	233.498	217.644	0.932105	-0.101435	0.348536	0.457752	0.275259	355.939	233.498	478.38	2.04876	1.03475	1.88352e-10	9.72503	3.19986e-11	313.408	233.498	393.317	1.68446	0.752285	0.000210907	3.67591	2.22309e-05	211.173	233.498	188.848	0.80878	-0.30618	4.87204e-06	5.31229	4.20666e-07	348.012	217.644	478.38	2.19799	1.13618	1.57047e-13
PA0137	1097	1042	327.168	806	278.205	1275	220.743	1208	205.69	442	75.7047	302.686	327.168	278.205	0.850343	-0.233883	0.0269503	1.56944	0.0548913	273.955	327.168	220.743	0.674709	-0.567662	5.79635e-13	12.2368	1.09253e-13	266.429	327.168	205.69	0.6287	-0.669556	4.82389e-15	14.3166	7.93792e-16	201.436	327.168	75.7047	0.231394	-2.11157	1.73697e-51	50.7602	1.1128e-51	249.474	278.205	220.743	0.793456	-0.333779	9.329e-07
PA0138	926	866	322.119	737	301.365	876	179.67	872	175.897	274	55.5964	311.742	322.119	301.365	0.93557	-0.0960823	0.291063	0.536013	0.247017	250.895	322.119	179.67	0.557777	-0.84224	5.04234e-19	18.2974	1.17731e-19	249.008	322.119	175.897	0.546063	-0.87286	1.51164e-19	18.8206	2.92022e-20	188.858	322.119	55.5964	0.172596	-2.53453	6.43722e-60	59.1913	6.21034e-60	240.518	301.365	179.67	0.596189	-0.746158	4.32712e-15
PA0139	563	2306	1410.78	2291	1540.82	5901	1990.68	6174	2048.39	4488	1497.79	1475.8	1410.78	1540.82	1.09218	0.127205	0.0564983	1.24796	0.090018	1700.73	1410.78	1990.68	1.41104	0.496763	0.000588669	3.23013	7.54395e-05	1729.58	1410.78	2048.39	1.45195	0.537992	9.22152e-06	5.0352	1.04658e-06	1454.29	1410.78	1497.79	1.06168	0.0863422	3.06471e-06	5.51361	2.6729e-07	1765.75	1540.82	1990.68	1.29196	0.369558	0.153443
PA0140	1565	1226	269.827	858	207.591	808	98.0574	573	68.3902	1575	189.092	238.709	269.827	207.591	0.769349	-0.378289	0.0023012	2.63805	0.00946827	183.942	269.827	98.0574	0.363409	-1.46034	3.91138e-29	28.4077	1.36868e-29	169.109	269.827	68.3902	0.25346	-1.98017	1.18773e-39	38.9253	5.3722e-40	229.46	269.827	189.092	0.70079	-0.512945	3.64789e-10	9.43796	3.77824e-11	152.824	207.591	98.0574	0.472358	-1.08205	4.87437e-16
PA0141	896	634	243.72	827	349.489	782	165.761	627	130.711	995	208.652	296.604	243.72	349.489	1.43398	0.520025	3.50752e-05	4.455	0.000325439	204.74	243.72	165.761	0.68013	-0.556118	7.71959e-10	9.11241	1.27998e-10	187.215	243.72	130.711	0.536318	-0.898838	1.22579e-15	14.9116	2.05626e-16	226.186	243.72	208.652	0.856115	-0.224124	3.62689e-05	4.44047	2.99819e-06	257.625	349.489	165.761	0.474295	-1.07614	9.11069e-26
PA0142	1349	1055	269.37	1016	285.179	542	76.3081	684	94.7105	546	76.048	277.275	269.37	285.179	1.05869	0.0822775	0.645655	0.189999	0.393126	172.839	269.37	76.3081	0.283283	-1.81968	1.37029e-36	35.8632	6.54631e-37	182.04	269.37	94.7105	0.351599	-1.508	7.02557e-30	29.1533	2.08143e-30	172.709	269.37	76.048	0.282318	-1.82461	5.4015e-37	36.2675	1.66053e-37	180.744	285.179	76.3081	0.26758	-1.90196	1.80374e-39
PA0143	1052	586	191.863	514	185.005	261	47.1203	326	57.8836	319	56.9747	188.434	191.863	185.005	0.964256	-0.0525122	0.597631	0.223567	0.376061	119.492	191.863	47.1203	0.245594	-2.02565	1.72168e-29	28.764	6.11993e-30	124.873	191.863	57.8836	0.301692	-1.72885	4.76487e-25	24.3219	1.13588e-25	124.419	191.863	56.9747	0.296955	-1.75168	9.23137e-26	25.0347	1.71853e-26	116.063	185.005	47.1203	0.254698	-1.97314	3.59537e-27
PA0144	626	665	365.895	549	332.073	504	152.911	563	167.992	205	61.53	348.984	365.895	332.073	0.907564	-0.139928	0.129003	0.8894	0.151781	259.403	365.895	152.911	0.41791	-1.25873	4.20088e-33	32.3767	1.7294e-33	266.943	365.895	167.992	0.459125	-1.12304	5.92651e-29	28.2272	1.68199e-29	213.713	365.895	61.53	0.168163	-2.57207	1.12878e-68	67.9474	1.53e-68	242.492	332.073	152.911	0.460475	-1.11881	1.19276e-25
PA0145	518	620	412.26	437	319.439	126	46.1981	122	43.993	157	56.9478	365.849	412.26	319.439	0.774848	-0.368015	0.000234222	3.63037	0.00161902	229.229	412.26	46.1981	0.112061	-3.15765	4.52893e-90	89.344	1.67161e-89	228.127	412.26	43.993	0.106712	-3.22821	4.26624e-91	90.37	1.37524e-90	234.604	412.26	56.9478	0.138136	-2.85584	4.68399e-84	83.3294	9.66307e-84	182.818	319.439	46.1981	0.144623	-2.78963	6.97568e-63
PA0146	1097	930	292.002	765	264.053	1379	238.749	1206	205.35	566	96.9432	278.027	292.002	264.053	0.904285	-0.145151	0.162258	0.789793	0.173615	265.375	292.002	238.749	0.817628	-0.290484	8.34651e-07	6.0785	1.23464e-07	248.676	292.002	205.35	0.703249	-0.507893	1.95417e-10	9.70904	2.69426e-11	194.473	292.002	96.9432	0.331995	-1.59077	1.08221e-34	33.9657	3.02113e-35	251.401	264.053	238.749	0.90417	-0.145333	0.000520667
PA0147	962	1008	360.907	876	344.798	1390	274.425	1140	221.352	741	144.727	352.852	360.907	344.798	0.955367	-0.0658727	0.397947	0.400175	0.296337	317.666	360.907	274.425	0.760376	-0.395215	3.11595e-10	9.50641	5.24892e-11	291.129	360.907	221.352	0.613322	-0.705283	2.45484e-17	16.61	4.35475e-18	252.817	360.907	144.727	0.40101	-1.31829	9.85025e-35	34.0066	2.75452e-35	309.611	344.798	274.425	0.795899	-0.329342	5.73114e-08
PA0148	950	559	202.674	477	190.121	921	184.128	849	166.931	604	119.459	196.398	202.674	190.121	0.938066	-0.0922389	0.417027	0.379836	0.304	193.401	202.674	184.128	0.908494	-0.138451	0.0014972	2.82472	0.000188156	184.803	202.674	166.931	0.823646	-0.279904	6.44218e-05	4.19097	7.00763e-06	161.067	202.674	119.459	0.589418	-0.762638	1.64738e-11	10.7832	1.80725e-12	187.125	190.121	184.128	0.968476	-0.0462124	0.0198653
PA0149	545	484	305.885	393	273.044	120	41.8185	78	26.7333	94	32.407	289.464	305.885	273.044	0.892635	-0.163858	0.113736	0.944102	0.139418	173.852	305.885	41.8185	0.136713	-2.87078	9.73907e-63	62.0115	1.73782e-62	166.309	305.885	26.7333	0.0873964	-3.51628	6.5565e-72	71.1833	1.30512e-71	169.146	305.885	32.407	0.105945	-3.23861	7.48179e-69	68.126	1.02256e-68	157.431	273.044	41.8185	0.153157	-2.70692	1.07966e-52
PA0150	995	731	253.048	642	244.314	30	5.7264	39	7.32142	61	11.519	248.681	253.048	244.314	0.965483	-0.050678	0.553726	0.256705	0.359031	129.387	253.048	5.7264	0.0226297	-5.46564	4.14413e-69	68.3826	9.11509e-69	130.185	253.048	7.32142	0.0289329	-5.11115	1.08104e-68	67.9662	1.92165e-68	132.284	253.048	11.519	0.0455209	-4.45733	3.46319e-67	66.4605	4.40304e-67	125.02	244.314	5.7264	0.0234387	-5.41496	3.87111e-66
PA0151	2387	1158	167.096	867	137.532	77	6.12663	68	5.32121	51	4.01444	152.314	167.096	137.532	0.823071	-0.280911	0.0640437	1.19352	0.0978866	86.6112	167.096	6.12663	0.0366654	-4.76944	1.35991e-45	44.8665	1.00802e-45	86.2085	167.096	5.32121	0.0318453	-4.97278	8.22811e-46	45.0847	5.13608e-46	85.5551	167.096	4.01444	0.0240248	-5.37933	2.12824e-46	45.672	1.03884e-46	71.8292	137.532	6.12663	0.0445471	-4.48853	7.64583e-37
PA0152	827	646	269.052	549	251.364	38	8.72693	40	9.03459	67	15.2222	260.208	269.052	251.364	0.934257	-0.0981079	0.326807	0.485709	0.264752	138.889	269.052	8.72693	0.0324358	-4.94627	8.44842e-73	72.0732	2.13742e-72	139.043	269.052	9.03459	0.0335793	-4.89628	1.78303e-72	71.7488	3.61591e-72	142.137	269.052	15.2222	0.0565771	-4.14364	1.71997e-69	68.7645	2.3705e-69	130.045	251.364	8.72693	0.0347183	-4.84816	3.55254e-67
PA0153	719	171	81.9175	79	41.6039	30	7.92457	30	7.79374	49	12.8049	61.7607	81.9175	41.6039	0.507876	-0.977452	0.000171455	3.76585	0.00124426	44.921	81.9175	7.92457	0.0967385	-3.36977	4.60377e-20	19.3369	1.11501e-20	44.8556	81.9175	7.79374	0.0951414	-3.39378	4.4638e-20	19.3503	8.80037e-21	47.3612	81.9175	12.8049	0.156314	-2.67748	3.41551e-17	16.4665	4.59157e-18	24.7642	41.6039	7.92457	0.190477	-2.39231	1.71424e-08
PA0154	605	103	58.6396	49	30.6674	24	7.53424	16	4.9399	23	7.14299	44.6535	58.6396	30.6674	0.522981	-0.935171	0.00215699	2.66615	0.00905	33.0869	58.6396	7.53424	0.128484	-2.96034	1.27632e-13	12.894	2.46076e-14	31.7898	58.6396	4.9399	0.0842417	-3.56932	3.09124e-15	14.5099	5.11404e-16	32.8913	58.6396	7.14299	0.121812	-3.03728	6.24519e-14	13.2045	7.46004e-15	19.1008	30.6674	7.53424	0.245676	-2.02517	8.36527e-06
PA0155	839	304	124.802	197	88.9079	453	102.546	384	85.4915	385	86.2196	106.855	124.802	88.9079	0.712393	-0.489256	0.0095481	2.02008	0.0269662	113.674	124.802	102.546	0.821673	-0.283364	0.00143424	2.84338	0.000180497	105.147	124.802	85.4915	0.685018	-0.545786	1.53935e-05	4.81266	1.72889e-06	105.511	124.802	86.2196	0.690852	-0.533551	1.35583e-05	4.86779	1.14269e-06	95.7271	88.9079	102.546	1.1534	0.205891	0.650608
PA0156	1151	636	190.323	538	176.988	888	146.528	837	135.833	794	129.614	183.655	190.323	176.988	0.929934	-0.1048	0.385298	0.414203	0.290596	168.426	190.323	146.528	0.769892	-0.377271	7.83099e-06	5.10618	1.09924e-06	163.078	190.323	135.833	0.713695	-0.48662	5.04035e-07	6.29754	6.03103e-08	159.969	190.323	129.614	0.681022	-0.554226	4.2223e-08	7.37445	4.01328e-09	161.758	176.988	146.528	0.8279	-0.272471	0.000354582
PA0157	1070	564	181.553	476	168.445	259	45.9726	325	56.7353	316	55.4895	174.999	181.553	168.445	0.927801	-0.108113	0.384889	0.414664	0.290446	113.763	181.553	45.9726	0.253218	-1.98155	2.08733e-27	26.6804	6.72341e-28	119.144	181.553	56.7353	0.312499	-1.67808	4.44826e-23	22.3518	9.7684e-24	118.521	181.553	55.4895	0.305637	-1.71011	6.99312e-24	23.1553	1.19535e-24	107.209	168.445	45.9726	0.272923	-1.87343	1.22848e-23
PA0158	3047	815	92.1286	724	89.9709	1391	86.7038	1769	108.445	919	56.6696	91.0498	92.1286	89.9709	0.97658	-0.0341902	0.778555	0.108711	0.43652	89.4162	92.1286	86.7038	0.941117	-0.0875537	0.0544726	1.26382	0.0061308	100.287	92.1286	108.445	1.1771	0.235241	0.679245	0.167974	0.0543943	74.3991	92.1286	56.6696	0.615114	-0.701073	1.48074e-05	4.82952	1.24508e-06	88.3374	89.9709	86.7038	0.963687	-0.0533634	0.102457
PA0159	938	518	190.211	387	156.223	323	65.4008	373	74.2779	308	61.6957	173.217	190.211	156.223	0.821312	-0.283998	0.0460812	1.33648	0.079111	127.806	190.211	65.4008	0.343833	-1.54022	3.26044e-22	21.4867	8.58326e-23	132.245	190.211	74.2779	0.390502	-1.3566	2.62232e-19	18.5813	5.01426e-20	125.953	190.211	61.6957	0.324354	-1.62436	1.12705e-23	22.9481	1.91154e-24	110.812	156.223	65.4008	0.418638	-1.25622	1.46432e-14
PA0160	185	22	40.96	22	45.0284	49	50.3046	44	44.4257	55	55.8597	42.9942	40.96	45.0284	1.09933	0.13662	0.722191	0.141348	0.418093	45.6323	40.96	50.3046	1.22814	0.296474	0.921724	0.0353992	0.0900635	42.6929	40.96	44.4257	1.08461	0.117179	0.516196	0.287186	0.0421548	48.4098	40.96	55.8597	1.36376	0.44759	0.701942	0.153699	0.0423875	47.6665	45.0284	50.3046	1.11717	0.159854	0.634183
PA0162	1334	302	77.9759	164	46.5505	96	13.6678	75	10.5017	84	11.8313	62.2632	77.9759	46.5505	0.596985	-0.744233	0.00338817	2.47004	0.0128154	45.8219	77.9759	13.6678	0.175282	-2.51225	1.53396e-15	14.8142	3.19037e-16	44.2388	77.9759	10.5017	0.134679	-2.89241	2.9939e-17	16.5238	5.29144e-18	44.9036	77.9759	11.8313	0.15173	-2.72043	1.21678e-16	15.9148	1.6042e-17	30.1091	46.5505	13.6678	0.293613	-1.76801	3.30928e-07
PA0163	797	567	245.038	355	168.658	137	32.6472	160	37.4986	220	51.8647	206.848	245.038	168.658	0.688291	-0.53891	7.88944e-05	4.10295	0.000635971	138.843	245.038	32.6472	0.133233	-2.90798	4.04175e-51	50.3934	4.06348e-51	141.268	245.038	37.4986	0.153032	-2.7081	4.1783e-48	47.379	2.89236e-48	148.452	245.038	51.8647	0.211659	-2.24018	3.18913e-41	40.4963	1.20378e-41	100.652	168.658	32.6472	0.193571	-2.36907	1.3032e-29
PA0164	1616	1278	272.395	1183	277.191	118	13.8683	117	13.5238	133	15.4638	274.793	272.395	277.191	1.01761	0.0251824	0.995119	0.00212479	0.496321	143.132	272.395	13.8683	0.0509126	-4.29583	5.20237e-71	70.2838	1.2189e-70	142.959	272.395	13.5238	0.0496477	-4.33213	5.29108e-71	70.2765	1.01578e-70	143.929	272.395	15.4638	0.05677	-4.13873	2.68462e-70	69.5711	3.81212e-70	145.53	277.191	13.8683	0.0500316	-4.32102	1.58677e-71
PA0165	836	2695	1110.35	3213	1455.26	1524	346.228	1590	355.259	510	114.623	1282.81	1110.35	1455.26	1.31063	0.390256	1.8882e-10	9.72395	5.16906e-09	728.291	1110.35	346.228	0.311817	-1.68123	1.91971e-133	132.717	1.14944e-132	732.807	1110.35	355.259	0.319951	-1.64408	2.37115e-129	128.625	1.05591e-128	612.489	1110.35	114.623	0.103231	-3.27605	9.79847e-247	246.009	6.55931e-246	900.744	1455.26	346.228	0.237915	-2.07148	7.68701e-212
PA0166	1406	1396	341.987	970	261.23	2345	316.768	2182	289.883	927	123.88	301.608	341.987	261.23	0.763859	-0.388622	0.000442515	3.35407	0.00271292	329.377	341.987	316.768	0.926257	-0.110515	9.79567e-05	4.00897	1.30371e-05	315.935	341.987	289.883	0.847645	-0.238469	1.13344e-06	5.9456	1.33916e-07	232.933	341.987	123.88	0.362237	-1.465	5.81271e-37	36.2356	1.78193e-37	288.999	261.23	316.768	1.2126	0.278107	0.853874
PA0167	665	544	281.765	384	218.648	975	278.462	859	241.282	852	240.727	250.206	281.765	218.648	0.775995	-0.36588	0.0024788	2.60576	0.0100194	280.113	281.765	278.462	0.98828	-0.0170086	0.00474102	2.32413	0.000578543	261.523	281.765	241.282	0.856325	-0.223769	1.61681e-05	4.79134	1.81399e-06	261.246	281.765	240.727	0.854356	-0.227091	8.11812e-06	5.09054	6.92916e-07	248.555	218.648	278.462	1.27356	0.348872	0.707085
PA0168	590	621	362.534	522	335.008	55	17.7049	67	21.2118	131	41.7183	348.771	362.534	335.008	0.924072	-0.113923	0.20058	0.697713	0.197848	190.12	362.534	17.7049	0.0488366	-4.35589	2.40124e-94	93.6196	9.65658e-94	191.873	362.534	21.2118	0.0585097	-4.09518	7.80278e-92	91.1078	2.55337e-91	202.126	362.534	41.7183	0.115074	-3.11936	3.52554e-79	78.4528	6.53353e-79	176.356	335.008	17.7049	0.0528493	-4.24197	1.86e-85
PA0169	707	368	179.282	355	190.128	29	7.79044	34	8.98283	56	14.8825	184.705	179.282	190.128	1.06049	0.0847334	0.695339	0.157804	0.409221	93.5364	179.282	7.79044	0.0434535	-4.52439	3.75231e-48	47.4257	3.17932e-48	94.1326	179.282	8.98283	0.0501044	-4.31892	2.66654e-47	46.5741	1.78855e-47	97.0825	179.282	14.8825	0.0830115	-3.59054	8.94342e-44	43.0485	3.80986e-44	98.959	190.128	7.79044	0.0409748	-4.60912	1.1887e-50
PA0170	380	70	63.4488	45	44.8399	16	7.99687	17	8.3564	28	13.8446	54.1444	63.4488	44.8399	0.70671	-0.50081	0.0593474	1.2266	0.0930753	35.7229	63.4488	7.99687	0.126036	-2.98809	1.04044e-14	13.9828	2.09051e-15	35.9026	63.4488	8.3564	0.131703	-2.92464	1.96279e-14	13.7071	3.15886e-15	38.6467	63.4488	13.8446	0.218202	-2.19627	1.22486e-11	10.9119	1.34959e-12	26.4184	44.8399	7.99687	0.178343	-2.48728	2.50164e-09
PA0171	542	170	108.034	134	93.6142	38	13.3158	15	5.16947	32	11.0932	100.824	108.034	93.6142	0.866528	-0.206682	0.252865	0.597111	0.227369	60.6747	108.034	13.3158	0.123256	-3.02027	3.92185e-24	23.4065	1.11585e-24	56.6015	108.034	5.16947	0.0478505	-4.38532	2.47679e-29	28.6061	7.18992e-30	59.5634	108.034	11.0932	0.102683	-3.28373	1.17144e-25	24.9313	2.17336e-26	53.465	93.6142	13.3158	0.142241	-2.81359	9.63671e-20
PA0172	1991	1151	199.119	962	182.953	210	20.0323	218	20.4522	303	28.5942	191.036	199.119	182.953	0.918812	-0.122159	0.31591	0.500437	0.260349	109.576	199.119	20.0323	0.100605	-3.31323	6.74784e-46	45.1708	5.07861e-46	109.786	199.119	20.4522	0.102713	-3.28331	1.88451e-45	44.7248	1.14651e-45	113.857	199.119	28.5942	0.143604	-2.79984	6.70009e-41	40.1739	2.48052e-41	101.493	182.953	20.0323	0.109494	-3.19107	1.17746e-40
PA0173	1049	549	180.263	646	233.181	185	33.495	205	36.5033	118	21.1356	206.722	180.263	233.181	1.29356	0.371348	0.0153353	1.81431	0.0376491	106.879	180.263	33.495	0.185812	-2.42809	7.50827e-33	32.1245	3.05364e-33	108.383	180.263	36.5033	0.2025	-2.304	3.40258e-31	30.4682	1.06043e-31	100.699	180.263	21.1356	0.117249	-3.09236	4.96397e-40	39.3042	1.75649e-40	133.338	233.181	33.495	0.143644	-2.79943	1.61457e-46
PA0174	602	255	145.899	191	120.136	114	35.966	124	38.475	67	20.9115	133.018	145.899	120.136	0.823417	-0.280304	0.0841352	1.07502	0.115851	90.9326	145.899	35.966	0.246512	-2.02027	9.26614e-23	22.0331	2.49045e-23	92.1871	145.899	38.475	0.26371	-1.92298	1.39469e-21	20.8555	2.90194e-22	83.4054	145.899	20.9115	0.143329	-2.8026	1.90374e-30	29.7204	4.35164e-31	78.051	120.136	35.966	0.299377	-1.73996	4.31906e-16
PA0175	842	239	97.7676	202	90.8396	929	209.55	1032	228.94	448	99.9708	94.3036	97.7676	90.8396	0.929138	-0.106035	0.530031	0.275699	0.350012	153.659	97.7676	209.55	2.14334	1.09986	5.32007e-06	5.27408	7.54246e-07	163.354	97.7676	228.94	2.34167	1.22754	4.72088e-08	7.32598	5.89537e-09	98.8692	97.7676	99.9708	1.02253	0.0321502	0.13853	0.858457	0.00907531	150.195	90.8396	209.55	2.30681	1.2059	1.70838e-07
PA0176	2039	1452	245.278	1290	239.557	6946	646.995	7456	683.034	3710	341.872	242.417	245.278	239.557	0.976675	-0.0340503	0.647094	0.189033	0.393225	446.137	245.278	646.995	2.6378	1.39934	6.03408e-26	25.2194	1.83295e-26	464.156	245.278	683.034	2.78473	1.47754	1.02791e-30	29.988	3.14902e-31	293.575	245.278	341.872	1.39382	0.47904	0.228231	0.641625	0.0146275	443.276	239.557	646.995	2.7008	1.43339	2.14996e-28
PA0177	485	193	137.064	176	137.406	1082	423.71	1084	417.485	535	207.262	137.235	137.064	137.406	1.00249	0.00359471	0.897925	0.0467601	0.470978	280.387	137.064	423.71	3.09132	1.62822	2.79515e-23	22.5536	7.68104e-24	277.275	137.064	417.485	3.04591	1.60687	1.23236e-22	21.9093	2.66962e-23	172.163	137.064	207.262	1.51215	0.5966	0.0949498	1.02251	0.0063149	280.558	137.406	423.71	3.08363	1.62463	4.90396e-24
PA0178	1919	905	162.436	940	185.477	2745	271.676	3019	293.861	2046	200.326	173.956	162.436	185.477	1.14184	0.191363	0.285372	0.544588	0.244123	217.056	162.436	271.676	1.67251	0.742012	0.0030366	2.51761	0.000374283	228.149	162.436	293.861	1.80909	0.85526	9.83597e-05	4.00718	1.05689e-05	181.381	162.436	200.326	1.23326	0.302479	0.829524	0.0811711	0.0495624	228.576	185.477	271.676	1.46474	0.550649	0.0651426
PA0179	365	286	269.887	354	367.237	4551	2368.09	4520	2313.13	2948	1517.55	318.562	269.887	367.237	1.36071	0.444354	0.000273323	3.56332	0.00182168	1318.99	269.887	2368.09	8.77435	3.13329	0	inf	0	1291.51	269.887	2313.13	8.57071	3.09941	0	inf	0	893.717	269.887	1517.55	5.62289	2.49131	1.35065e-158	157.869	5.75369e-158	1367.66	367.237	2368.09	6.44839	2.68894	1.14174e-281
PA0180	1172	1074	315.636	867	280.109	1251	202.728	1367	217.869	1337	214.344	297.872	315.636	280.109	0.887445	-0.17227	0.0938544	1.02755	0.124112	259.182	315.636	202.728	0.642284	-0.638716	4.48374e-14	13.3484	8.81183e-15	266.752	315.636	217.869	0.690254	-0.534802	1.03914e-11	10.9833	1.51183e-12	264.99	315.636	214.344	0.679087	-0.558332	1.37408e-12	11.862	1.57046e-13	241.419	280.109	202.728	0.723745	-0.466446	6.00021e-09
PA0181	932	565	208.805	441	179.167	96	19.5632	82	16.4343	198	39.9169	193.986	208.805	179.167	0.858058	-0.220852	0.092491	1.0339	0.122948	114.184	208.805	19.5632	0.0936908	-3.41595	5.55551e-49	48.2553	4.95656e-49	112.62	208.805	16.4343	0.0787064	-3.66738	7.16017e-51	50.1451	5.7064e-51	124.361	208.805	39.9169	0.191168	-2.38709	1.82596e-37	36.7385	5.73702e-38	99.3652	179.167	19.5632	0.109189	-3.1951	6.9451e-40
PA0182	752	496	227.182	347	174.722	43	10.8601	58	14.4067	48	11.9931	200.952	227.182	174.722	0.769085	-0.378784	0.00510677	2.29185	0.0170943	119.021	227.182	10.8601	0.0478036	-4.38674	5.83882e-60	59.2337	9.30898e-60	120.794	227.182	14.4067	0.0634148	-3.97904	1.64852e-57	56.7829	1.91421e-57	119.587	227.182	11.9931	0.0527907	-4.24357	1.65558e-59	58.7811	1.56953e-59	92.7911	174.722	10.8601	0.0621565	-4.00795	2.23948e-44
PA0183	1610	747	159.81	474	111.478	56	6.60611	74	8.58538	54	6.30195	135.644	159.81	111.478	0.697565	-0.519601	0.00200596	2.69768	0.00857215	83.2081	159.81	6.60611	0.0413373	-4.59641	2.66485e-43	42.5743	1.77508e-43	84.1977	159.81	8.58538	0.0537224	-4.21833	5.44339e-42	41.2641	2.77603e-42	83.056	159.81	6.30195	0.039434	-4.66441	1.25943e-43	42.8998	5.3374e-44	59.042	111.478	6.60611	0.0592594	-4.07681	3.81127e-29
PA0184	839	413	169.55	304	137.198	8	1.81097	12	2.67161	9	2.01552	153.374	169.55	137.198	0.80919	-0.30545	0.04485	1.34824	0.0776017	85.6804	169.55	1.81097	0.0106811	-6.5488	1.857e-45	44.7312	1.36708e-45	86.1107	169.55	2.67161	0.0157571	-5.98786	2.02739e-46	45.6931	1.28785e-46	85.7827	169.55	2.01552	0.0118875	-6.39441	6.04455e-46	45.2186	2.86519e-46	69.5045	137.198	1.81097	0.0131997	-6.24335	2.48193e-37
PA0185	1616	1268	270.263	1220	285.861	27	3.17326	27	3.12087	24	2.79047	278.062	270.263	285.861	1.05771	0.0809465	0.65301	0.18508	0.395084	136.718	270.263	3.17326	0.0117414	-6.41226	6.88325e-72	71.1622	1.65592e-71	136.692	270.263	3.12087	0.0115475	-6.43627	1.20388e-71	70.9194	2.37453e-71	136.527	270.263	2.79047	0.010325	-6.59771	2.13374e-71	70.6709	3.12456e-71	144.517	285.861	3.17326	0.0111007	-6.4932	5.44611e-75
PA0186	1061	670	217.505	482	172.016	154	27.567	183	32.2173	111	19.6569	194.76	217.505	172.016	0.790859	-0.338508	0.012972	1.88699	0.0336777	122.536	217.505	27.567	0.126742	-2.98003	2.02679e-46	45.6932	1.57605e-46	124.861	217.505	32.2173	0.148122	-2.75514	1.68412e-43	42.7736	9.35044e-44	118.581	217.505	19.6569	0.0903746	-3.46794	1.13098e-51	50.9465	7.36073e-52	99.7913	172.016	27.567	0.160259	-2.64153	3.66632e-33
PA0187	815	287	121.292	185	85.9508	62	14.4483	49	11.2303	67	15.4463	103.622	121.292	85.9508	0.708625	-0.496905	0.00960933	2.01731	0.0270838	67.8704	121.292	14.4483	0.11912	-3.06951	3.33739e-27	26.4766	1.06292e-27	66.2614	121.292	11.2303	0.0925888	-3.43302	3.74726e-29	28.4263	1.0748e-29	68.3693	121.292	15.4463	0.127348	-2.97316	9.76579e-27	26.0103	1.89435e-27	50.1996	85.9508	14.4483	0.1681	-2.57261	5.23277e-17
PA0188	881	444	173.587	295	126.789	48	10.3478	31	6.57264	26	5.54504	150.188	173.587	126.789	0.730408	-0.453225	0.00422657	2.37401	0.0148679	91.9672	173.587	10.3478	0.0596118	-4.06826	6.08422e-45	44.2158	4.32543e-45	90.0796	173.587	6.57264	0.0378637	-4.72304	4.62696e-47	46.3347	3.0467e-47	89.5659	173.587	5.54504	0.0319439	-4.96831	8.1341e-48	47.0897	4.19516e-48	68.5685	126.789	10.3478	0.0816144	-3.61503	5.16952e-31
PA0189	1358	887	224.974	669	186.536	59	8.25155	61	8.39042	31	4.28913	205.755	224.974	186.536	0.829143	-0.270308	0.0376717	1.42398	0.0693476	116.613	224.974	8.25155	0.0366777	-4.76895	9.18204e-61	60.0371	1.52247e-60	116.682	224.974	8.39042	0.037295	-4.74487	1.59181e-60	59.7981	2.04033e-60	114.632	224.974	4.28913	0.019065	-5.71293	1.01643e-61	60.9929	1.04189e-61	97.3937	186.536	8.25155	0.0442357	-4.49864	2.20651e-49
PA0190	725	784	372.467	614	320.676	40	10.4787	45	11.5939	50	12.958	346.571	372.467	320.676	0.860952	-0.215995	0.0274698	1.56115	0.0555866	191.473	372.467	10.4787	0.0281331	-5.15159	1.43789e-100	99.8423	6.40373e-100	192.03	372.467	11.5939	0.0311273	-5.00568	5.88992e-100	99.2299	2.12015e-99	192.712	372.467	12.958	0.0347898	-4.84519	4.58456e-100	99.3387	1.24282e-99	165.577	320.676	10.4787	0.0326768	-4.93559	1.82515e-85
PA0191	917	271	101.791	206	85.0617	659	136.49	891	181.494	317	64.9527	93.4263	101.791	85.0617	0.835651	-0.259028	0.177861	0.74992	0.183005	119.14	101.791	136.49	1.34088	0.423181	0.604404	0.218672	0.0607994	141.642	101.791	181.494	1.78301	0.834312	0.00316061	2.50023	0.000311627	83.3718	101.791	64.9527	0.638099	-0.648148	1.29899e-05	4.88639	1.09619e-06	110.776	85.0617	136.49	1.6046	0.68221	0.0513099
PA0192	2372	1263	183.399	954	152.289	114	9.12796	57	4.48863	95	7.52517	167.844	183.399	152.289	0.83037	-0.268173	0.0623637	1.20507	0.0965031	96.2637	183.399	9.12796	0.0497709	-4.32855	1.56513e-48	47.8054	1.35598e-48	93.944	183.399	4.48863	0.0244746	-5.35257	1.90421e-50	49.7203	1.47672e-50	95.4623	183.399	7.52517	0.0410316	-4.60712	1.18705e-49	48.9255	6.80722e-50	80.7087	152.289	9.12796	0.0599382	-4.06038	3.97756e-39
PA0193	902	482	184.056	347	145.666	24	5.05345	16	3.31335	39	8.12392	164.861	184.056	145.666	0.791424	-0.337477	0.0226409	1.64511	0.0489069	94.5547	184.056	5.05345	0.0274561	-5.18673	1.15911e-50	49.9359	1.13568e-50	93.6846	184.056	3.31335	0.0180019	-5.79571	1.81202e-50	49.7418	1.40775e-50	96.0899	184.056	8.12392	0.0441383	-4.50183	1.65222e-49	48.7819	9.32799e-50	75.3599	145.666	5.05345	0.034692	-4.84925	1.11174e-39
PA0194	899	472	180.839	348	146.574	21	4.43653	28	5.81771	21	4.38901	163.706	180.839	146.574	0.81052	-0.303079	0.0396095	1.4022	0.0720512	92.6377	180.839	4.43653	0.024533	-5.34913	6.80599e-50	49.1671	6.34537e-50	93.3282	180.839	5.81771	0.0321707	-4.95811	2.06748e-49	48.6846	1.51623e-49	92.6139	180.839	4.38901	0.0242703	-5.36466	4.57693e-50	49.3394	2.68571e-50	75.505	146.574	4.43653	0.0302683	-5.04605	3.53976e-40
PA0195	1118	872	268.648	803	271.963	547	92.9242	578	96.5695	639	107.391	270.306	268.648	271.963	1.01234	0.017692	0.947032	0.0236351	0.484187	180.786	268.648	92.9242	0.345896	-1.53159	1.61738e-30	29.7912	5.99846e-31	182.609	268.648	96.5695	0.359464	-1.47608	3.93068e-29	28.4055	1.12666e-29	188.019	268.648	107.391	0.399744	-1.32285	2.23605e-26	25.6505	4.2668e-27	182.444	271.963	92.9242	0.34168	-1.54928	2.07175e-30
PA0195.1	308	45	50.3235	40	49.1751	56	34.5319	64	38.8135	52	31.722	49.7493	50.3235	49.1751	0.977179	-0.0333049	0.837731	0.0768955	0.454171	42.4277	50.3235	34.5319	0.686198	-0.543302	0.00577683	2.23831	0.000700501	44.5685	50.3235	38.8135	0.77128	-0.374674	0.0233056	1.63254	0.00216727	41.0227	50.3235	31.722	0.63036	-0.665751	0.00186367	2.72963	0.000140274	41.8535	49.1751	34.5319	0.702224	-0.509997	0.0105861
PA0196	1436	435	104.338	341	89.9158	416	55.0202	506	65.8188	351	45.9261	97.1271	104.338	89.9158	0.861771	-0.214624	0.245863	0.609307	0.22369	79.6793	104.338	55.0202	0.527325	-0.923236	8.92358e-08	7.04946	1.37668e-08	85.0786	104.338	65.8188	0.63082	-0.664699	1.06142e-05	4.97411	1.20148e-06	75.1323	104.338	45.9261	0.440165	-1.18388	5.12605e-10	9.29022	5.2726e-11	72.468	89.9158	55.0202	0.611908	-0.708612	3.2089e-05
PA0197	812	377	159.917	312	145.49	21	4.91187	17	3.91063	16	3.7023	152.704	159.917	145.49	0.909788	-0.136398	0.325735	0.487136	0.264349	82.4144	159.917	4.91187	0.0307151	-5.02491	4.21584e-44	43.3751	2.90889e-44	81.9138	159.917	3.91063	0.0244541	-5.35378	3.25109e-44	43.488	1.87243e-44	81.8096	159.917	3.7023	0.0231514	-5.43276	1.74439e-44	43.7584	7.73227e-45	75.2012	145.49	4.91187	0.0337608	-4.88851	1.0758e-39
PA0198	719	400	191.62	400	210.653	38	10.0378	46	11.9504	37	9.66897	201.136	191.62	210.653	1.09933	0.13662	0.44187	0.354706	0.313633	100.829	191.62	10.0378	0.0523839	-4.25473	2.5705e-50	49.59	2.47356e-50	101.785	191.62	11.9504	0.0623652	-4.00311	6.38951e-49	48.1945	4.57708e-49	100.644	191.62	9.66897	0.0504591	-4.30874	9.43385e-51	50.0253	5.79487e-51	110.345	210.653	10.0378	0.0476509	-4.39135	4.177e-55
PA0199	401	96	82.4586	90	84.9834	43	20.3661	38	17.7008	18	8.43404	83.721	82.4586	84.9834	1.03062	0.0435107	0.937176	0.028179	0.482628	51.4124	82.4586	20.3661	0.246985	-2.0175	1.61929e-13	12.7907	3.10647e-14	50.0797	82.4586	17.7008	0.214663	-2.21986	1.19871e-14	13.9213	1.94147e-15	45.4463	82.4586	8.43404	0.102282	-3.28938	5.51314e-20	19.2586	8.20881e-21	52.6747	84.9834	20.3661	0.239648	-2.06101	7.15973e-14
PA0200	212	455	739.239	429	766.227	854	765.078	483	425.564	978	866.783	752.733	739.239	766.227	1.03651	0.0517312	0.728606	0.137507	0.420311	752.158	739.239	765.078	1.03495	0.0495654	0.000191182	3.71855	2.51279e-05	582.402	739.239	425.564	0.575679	-0.796664	1.26944e-38	37.8964	5.47794e-39	803.011	739.239	866.783	1.17253	0.22963	0.142213	0.847062	0.00929986	765.652	766.227	765.078	0.9985	-0.00216584	3.90437e-05
PA0201	581	540	320.13	448	291.97	1825	596.582	2125	683.182	1137	367.698	306.05	320.13	291.97	0.912034	-0.132841	0.173543	0.760594	0.180639	458.356	320.13	596.582	1.86356	0.898061	4.10852e-09	8.38631	6.64667e-10	501.656	320.13	683.182	2.13407	1.09361	1.82375e-16	15.739	3.14733e-17	343.914	320.13	367.698	1.14859	0.199863	0.218015	0.661514	0.0140001	444.276	291.97	596.582	2.0433	1.0309	2.17626e-13
PA0202	1457	830	196.213	629	163.466	12	1.56425	11	1.41022	17	2.19228	179.839	196.213	163.466	0.833104	-0.263431	0.0576704	1.23905	0.0911693	98.8886	196.213	1.56425	0.00797218	-6.97081	5.64134e-51	50.2486	5.61925e-51	98.8116	196.213	1.41022	0.00718719	-7.12036	2.5294e-50	49.597	1.94757e-50	99.2027	196.213	2.19228	0.011173	-6.48384	1.17474e-52	51.9301	8.02781e-53	82.5151	163.466	1.56425	0.00956925	-6.70738	3.77249e-43
PA0203	1034	135	44.97	68	24.9014	63	11.5719	58	10.4776	51	9.26738	34.9357	44.97	24.9014	0.553735	-0.852733	0.0127254	1.89533	0.0331939	28.2709	44.97	11.5719	0.257324	-1.95834	8.09664e-08	7.0917	1.25413e-08	27.7238	44.97	10.4776	0.232991	-2.10166	2.93219e-08	7.53281	3.69694e-09	27.1187	44.97	9.26738	0.206079	-2.27873	6.32692e-09	8.19881	6.23223e-10	18.2367	24.9014	11.5719	0.464707	-1.10561	0.00441952
PA0204	809	337	143.48	330	154.455	9	2.11289	9	2.07801	9	2.09026	148.967	143.48	154.455	1.07649	0.106338	0.630619	0.200233	0.388165	72.7963	143.48	2.11289	0.0147261	-6.08548	1.5982e-39	38.7964	8.81517e-40	72.7789	143.48	2.07801	0.014483	-6.1095	2.11281e-39	38.6751	9.45738e-40	72.785	143.48	2.09026	0.0145684	-6.10102	1.27546e-39	38.8943	4.42253e-40	78.2839	154.455	2.11289	0.0136797	-6.19182	6.83525e-42
PA0205	920	268	100.336	106	43.6269	9	1.85797	13	2.63942	26	5.30998	71.9814	100.336	43.6269	0.434808	-1.20155	9.88835e-07	6.00488	1.48591e-05	51.0969	100.336	1.85797	0.0185175	-5.75497	2.22925e-28	27.6518	7.47078e-29	51.4877	100.336	2.63942	0.0263059	-5.24847	2.38242e-28	27.623	6.601e-29	52.8229	100.336	5.30998	0.052922	-4.23999	3.10018e-27	26.5086	6.17057e-28	22.7424	43.6269	1.85797	0.0425877	-4.55342	8.22834e-13
PA0206	1112	349	108.101	301	102.494	49	8.36902	83	13.9421	79	13.3484	105.297	108.101	102.494	0.94813	-0.0768434	0.605253	0.218063	0.378747	58.235	108.101	8.36902	0.0774185	-3.69118	2.39305e-27	26.621	7.68976e-28	61.0216	108.101	13.9421	0.128973	-2.95486	1.12728e-23	22.948	2.53478e-24	60.7247	108.101	13.3484	0.123481	-3.01764	2.92279e-24	23.5342	5.06994e-25	55.4314	102.494	8.36902	0.0816539	-3.61433	2.19806e-25
PA0207	893	661	254.953	494	209.465	173	36.7941	152	31.7941	188	39.5561	232.209	254.953	209.465	0.821585	-0.283519	0.0211124	1.67546	0.0462922	145.873	254.953	36.7941	0.144317	-2.79268	1.81454e-51	50.7412	1.86608e-51	143.373	254.953	31.7941	0.124706	-3.0034	3.42539e-54	53.4653	3.31752e-54	147.254	254.953	39.5561	0.155151	-2.68826	3.28494e-50	49.4835	1.94497e-50	123.13	209.465	36.7941	0.175657	-2.50916	2.78753e-38
PA0208	1664	725	150.07	646	146.999	120	13.6966	117	13.1337	124	14.0015	148.535	150.07	146.999	0.979538	-0.0298267	0.739051	0.131325	0.424124	81.8833	150.07	13.6966	0.0912678	-3.45375	6.23303e-36	35.2053	2.90308e-36	81.6019	150.07	13.1337	0.087517	-3.51429	3.58182e-36	35.4459	1.38265e-36	82.0358	150.07	14.0015	0.0933	-3.42198	6.61396e-36	35.1795	1.94051e-36	80.3479	146.999	13.6966	0.0931743	-3.42392	1.48149e-34
PA0209	881	340	132.927	366	157.305	5	1.0779	1	0.21202	5	1.06635	145.116	132.927	157.305	1.18339	0.242929	0.200884	0.697055	0.198015	67.0023	132.927	1.0779	0.00810896	-6.94627	3.72827e-35	34.4285	1.68974e-35	66.4634	132.927	0	0	#NAME?	1.3212e-27	26.879	3.54031e-28	66.9965	132.927	1.06635	0.00802212	-6.9618	3.27322e-35	34.485	9.31198e-36	79.1912	157.305	1.0779	0.0068523	-7.1892	2.94553e-40
PA0210	299	86	99.0687	96	121.573	0	0	2	1.24943	1	0.6284	110.321	99.0687	121.573	1.22716	0.295318	0.166585	0.778363	0.176282	49.5344	99.0687	0	0	#NAME?	3.09871e-25	24.5088	9.16988e-26	50.1591	99.0687	1.24943	0.0126118	-6.30909	1.60883e-27	26.7935	4.30039e-28	49.5344	99.0687	0	0	#NAME?	5.19791e-26	25.2842	9.77078e-27	60.7864	121.573	0	0	#NAME?	1.50347e-29
PA0211	863	283	112.95	236	103.547	17	3.74129	8	1.73154	17	3.70122	108.248	112.95	103.547	0.916753	-0.125395	0.440479	0.356075	0.313274	58.3455	112.95	3.74129	0.0331235	-4.916	1.49484e-31	30.8254	5.77448e-32	57.3406	112.95	1.73154	0.0153302	-6.02748	1.83922e-31	30.7354	5.80321e-32	58.3254	112.95	3.70122	0.0327688	-4.93153	1.11258e-31	30.9537	2.72755e-32	53.6441	103.547	3.74129	0.0361314	-4.7906	1.25795e-28
PA0212	806	468	199.995	400	187.915	10	2.3564	6	1.3905	13	3.03051	193.955	199.995	187.915	0.939595	-0.0898884	0.429239	0.367301	0.309003	101.176	199.995	2.3564	0.0117823	-6.40724	1.0974e-53	52.9596	1.27176e-53	100.693	199.995	1.3905	0.00695264	-7.16822	4.49948e-51	50.3468	3.63285e-51	101.513	199.995	3.03051	0.0151529	-6.04426	1.23354e-54	53.9088	9.3231e-55	95.1356	187.915	2.3564	0.0125397	-6.31735	2.48302e-50
PA0213	692	349	173.712	339	185.494	0	0	4	1.07971	3	0.814559	179.603	173.712	185.494	1.06783	0.0946784	0.651655	0.185982	0.394696	86.8558	173.712	0	0	#NAME?	1.50561e-39	38.8223	8.31298e-40	87.3956	173.712	1.07971	0.00621554	-7.3299	4.99747e-44	43.3012	2.8554e-44	86.8558	173.712	0	0	#NAME?	1.15814e-42	41.9362	4.65549e-43	92.747	185.494	0	0	#NAME?	2.18652e-41
PA0214	932	628	232.088	627	254.734	5	1.01891	12	2.40502	5	1.008	243.411	232.088	254.734	1.09758	0.134321	0.407407	0.389972	0.300548	116.554	232.088	1.01891	0.0043902	-7.8315	9.52742e-56	55.021	1.24919e-55	117.247	232.088	2.40502	0.0103625	-6.59248	2.77225e-61	60.5572	3.66203e-61	116.548	232.088	1.008	0.00434319	-7.84703	8.45543e-56	55.0729	6.76469e-56	127.877	254.734	1.01891	0.00399991	-7.96582	8.99229e-60
PA0215	404	91	77.5835	70	65.6074	31	14.5735	40	18.4941	23	10.6968	71.5954	77.5835	65.6074	0.845636	-0.241891	0.267501	0.572675	0.234638	46.0785	77.5835	14.5735	0.187843	-2.4124	5.79968e-15	14.2366	1.17893e-15	48.0388	77.5835	18.4941	0.238376	-2.06869	4.97998e-13	12.3028	7.6254e-14	44.1401	77.5835	10.6968	0.137875	-2.85857	3.46168e-17	16.4607	4.65174e-18	40.0904	65.6074	14.5735	0.222132	-2.17051	1.457e-11
PA0216	764	291	131.192	206	102.096	87	21.6277	106	25.9159	86	21.1501	116.644	131.192	102.096	0.778217	-0.361755	0.0409187	1.38808	0.0733963	76.4101	131.192	21.6277	0.164854	-2.60074	8.31679e-26	25.08	2.50518e-26	78.5542	131.192	25.9159	0.197541	-2.33978	1.81039e-23	22.7422	4.02682e-24	76.1713	131.192	21.1501	0.161214	-2.63295	3.18284e-26	25.4972	6.03483e-27	61.862	102.096	21.6277	0.211836	-2.23898	1.18466e-17
PA0217	929	129	47.8281	81	33.0145	134	27.3951	150	30.1599	198	40.0458	40.4213	47.8281	33.0145	0.690275	-0.534757	0.083202	1.07987	0.115369	37.6116	47.8281	27.3951	0.572782	-0.803942	0.000828505	3.0817	0.000105423	38.994	47.8281	30.1599	0.630588	-0.665229	0.00285269	2.54474	0.000282105	43.937	47.8281	40.0458	0.837285	-0.256209	0.0543939	1.26445	0.00368715	30.2048	33.0145	27.3951	0.829788	-0.269185	0.124887
PA0218	920	300	112.316	229	94.2505	548	113.13	464	94.2072	550	112.326	103.283	112.316	94.2505	0.839153	-0.252995	0.165501	0.7812	0.175797	112.723	112.316	113.13	1.00724	0.0104093	0.099296	1.00307	0.0109291	103.262	112.316	94.2072	0.838767	-0.253658	0.00427232	2.36934	0.000417995	112.321	112.316	112.326	1.00009	0.000131192	0.0808466	1.09234	0.00540984	103.69	94.2505	113.13	1.20031	0.263404	0.854195
PA0219	1490	1035	239.256	829	210.671	58	7.39308	54	6.76957	48	6.05288	224.964	239.256	210.671	0.880523	-0.183567	0.123866	0.907049	0.148196	123.325	239.256	7.39308	0.0309002	-5.01624	4.46838e-65	64.3499	8.6616e-65	123.013	239.256	6.76957	0.0282942	-5.14335	4.31814e-65	64.3647	6.8575e-65	122.655	239.256	6.05288	0.0252987	-5.30479	1.24736e-65	64.904	1.4509e-65	109.032	210.671	7.39308	0.035093	-4.83267	1.46496e-56
PA0220	1433	342	82.2033	243	64.209	48	6.36178	55	7.16919	37	4.85135	73.2062	82.2033	64.209	0.781101	-0.35642	0.11017	0.957936	0.136844	44.2825	82.2033	6.36178	0.0773908	-3.69169	3.47727e-21	20.4588	8.80148e-22	44.6862	82.2033	7.16919	0.087213	-3.51931	1.4242e-20	19.8464	2.86268e-21	43.5273	82.2033	4.85135	0.0590165	-4.08274	2.76302e-22	21.5586	4.44055e-23	35.2854	64.209	6.36178	0.0990792	-3.33527	9.56332e-16
PA0221	1382	664	165.489	472	129.321	116	15.9417	105	14.1917	61	8.29333	147.405	165.489	129.321	0.781449	-0.355776	0.0236331	1.62648	0.0505368	90.7154	165.489	15.9417	0.0963306	-3.37586	6.72861e-39	38.1721	3.56181e-39	89.8404	165.489	14.1917	0.0857562	-3.54361	6.62288e-40	39.179	3.05966e-40	86.8912	165.489	8.29333	0.0501141	-4.31864	4.16158e-44	43.3807	1.80326e-44	72.6315	129.321	15.9417	0.123272	-3.02009	4.01346e-28
PA0222	1058	469	152.685	336	120.251	124	22.2597	119	21.0095	101	17.9367	136.468	152.685	120.251	0.787577	-0.344507	0.0345435	1.46163	0.0653133	87.4724	152.685	22.2597	0.145788	-2.77805	2.18469e-31	30.6606	8.3972e-32	86.8472	152.685	21.0095	0.1376	-2.86145	5.64069e-32	31.2487	1.82785e-32	85.3109	152.685	17.9367	0.117475	-3.08957	3.79433e-34	33.4209	1.04238e-34	71.2555	120.251	22.2597	0.18511	-2.43355	4.2915e-22
PA0223	881	396	154.821	243	104.44	29	6.25181	22	4.66445	32	6.82467	129.63	154.821	104.44	0.674587	-0.567924	0.00102901	2.98758	0.00529117	80.5362	154.821	6.25181	0.040381	-4.63018	4.40221e-42	41.3563	2.76811e-42	79.7425	154.821	4.66445	0.0301281	-5.05275	1.14441e-42	41.9414	6.04318e-43	80.8226	154.821	6.82467	0.0440811	-4.50369	6.26923e-42	41.2028	2.45395e-42	55.3458	104.44	6.25181	0.0598603	-4.06226	2.28134e-27
PA0224	782	166	73.1157	149	72.1465	48	11.6578	50	11.9431	36	8.64974	72.6311	73.1157	72.1465	0.986745	-0.0192508	0.850287	0.0704346	0.457417	42.3868	73.1157	11.6578	0.159444	-2.64888	2.70118e-15	14.5684	5.56641e-16	42.5294	73.1157	11.9431	0.163345	-2.614	4.52139e-15	14.3447	7.44581e-16	40.8827	73.1157	8.64974	0.118302	-3.07945	3.7353e-17	16.4277	5.01531e-18	41.9022	72.1465	11.6578	0.161586	-2.62963	8.887e-15
PA0225	539	186	118.859	89	62.5226	232	81.749	223	77.2805	299	104.229	90.691	118.859	62.5226	0.526022	-0.926805	1.45171e-05	4.83812	0.000158028	100.304	118.859	81.749	0.68778	-0.539982	2.35443e-05	4.62811	3.23334e-06	98.0699	118.859	77.2805	0.650184	-0.62108	5.99662e-06	5.22209	6.86164e-07	111.544	118.859	104.229	0.876913	-0.189495	0.00649357	2.18752	0.000470095	72.1358	62.5226	81.749	1.30751	0.386823	0.718874
PA0226	851	232	93.9005	187	83.2047	115	25.6656	128	28.0953	117	25.8323	88.5526	93.9005	83.2047	0.886095	-0.174466	0.355742	0.448865	0.278326	59.783	93.9005	25.6656	0.273328	-1.8713	3.71854e-14	13.4296	7.33743e-15	60.9979	93.9005	28.0953	0.299203	-1.7408	3.90072e-13	12.4089	5.99834e-14	59.8664	93.9005	25.8323	0.275103	-1.86195	3.38454e-14	13.4705	4.08607e-15	54.4352	83.2047	25.6656	0.308463	-1.69683	2.52473e-11
PA0227	782	341	150.195	218	105.557	38	9.22912	40	9.55448	48	11.533	127.876	150.195	105.557	0.702795	-0.508823	0.00326853	2.48565	0.0124309	79.7123	150.195	9.22912	0.0614474	-4.0245	6.11346e-39	38.2137	3.25215e-39	79.875	150.195	9.55448	0.0636136	-3.97452	1.33992e-38	37.8729	5.77054e-39	80.8642	150.195	11.533	0.0767865	-3.703	1.41213e-37	36.8501	4.46676e-38	57.3929	105.557	9.22912	0.0874328	-3.51568	1.09945e-25
PA0228	1205	920	262.972	668	209.906	92	14.5005	73	11.3159	95	14.813	236.439	262.972	209.906	0.798207	-0.325166	0.00833879	2.0789	0.024477	138.736	262.972	14.5005	0.0551409	-4.18073	6.43676e-68	67.1913	1.37645e-67	137.144	262.972	11.3159	0.0430308	-4.53849	1.22082e-69	68.9133	2.244e-69	138.893	262.972	14.813	0.0563292	-4.14997	5.27526e-68	67.2778	6.94929e-68	112.203	209.906	14.5005	0.069081	-3.85557	5.55434e-52
PA0229	1298	139	36.885	125	36.4646	320	46.8229	320	46.0499	407	58.9152	36.6748	36.885	36.4646	0.988603	-0.0165367	0.899678	0.0459131	0.471306	41.854	36.885	46.8229	1.26943	0.344183	0.954381	0.0202781	0.0929175	41.4675	36.885	46.0499	1.24847	0.320166	0.99798	0.00087829	0.0775606	47.9001	36.885	58.9152	1.59727	0.675606	0.252864	0.597113	0.0161306	41.6438	36.4646	46.8229	1.28407	0.36072	0.848377
PA0230	1379	1026	256.267	966	265.246	159	21.8986	159	21.5371	283	38.5593	260.756	256.267	265.246	1.03504	0.0496845	0.850894	0.0701246	0.45747	139.083	256.267	21.8986	0.0854523	-3.54874	4.27106e-61	60.3695	7.23772e-61	138.902	256.267	21.5371	0.0840416	-3.57275	4.102e-61	60.387	5.36933e-61	147.413	256.267	38.5593	0.150466	-2.73249	3.93088e-51	50.4055	2.4701e-51	143.572	265.246	21.8986	0.0825596	-3.59842	8.30008e-63
PA0231	791	367	159.808	360	172.33	98	23.5306	109	25.7397	121	28.7419	166.069	159.808	172.33	1.07836	0.108837	0.600635	0.221389	0.376843	91.6694	159.808	23.5306	0.147243	-2.76373	1.22053e-32	31.9135	4.91571e-33	92.7739	159.808	25.7397	0.161066	-2.63427	2.92184e-31	30.5343	9.12584e-32	94.275	159.808	28.7419	0.179853	-2.47511	5.41279e-30	29.2666	1.20946e-30	97.9305	172.33	23.5306	0.136543	-2.87257	1.52295e-35
PA0232	401	99	85.0355	101	95.3703	214	101.357	224	104.342	186	87.1517	90.2029	85.0355	95.3703	1.12154	0.165475	0.516296	0.287101	0.343659	93.1961	85.0355	101.357	1.19194	0.253306	0.730058	0.136643	0.0726527	94.6885	85.0355	104.342	1.22704	0.295178	0.908121	0.0418565	0.0711097	86.0936	85.0355	87.1517	1.02489	0.0354643	0.171583	0.765527	0.0111273	98.3635	95.3703	101.357	1.06277	0.0878312	0.300704
PA0233	941	614	224.744	453	182.282	127	25.6329	148	29.3782	165	32.9459	203.513	224.744	182.282	0.811067	-0.302107	0.0221556	1.65452	0.0480839	125.188	224.744	25.6329	0.114054	-3.13221	1.17391e-49	48.9304	1.07402e-49	127.061	224.744	29.3782	0.130719	-2.93546	3.61556e-47	46.4418	2.39167e-47	128.845	224.744	32.9459	0.146593	-2.77011	1.488e-45	44.8274	6.9331e-46	103.958	182.282	25.6329	0.140622	-2.83011	4.61149e-37
PA0234	833	105	43.4164	104	47.2742	58	13.2241	67	15.0239	89	20.0749	45.3453	43.4164	47.2742	1.08886	0.122814	0.74926	0.125368	0.427006	28.3202	43.4164	13.2241	0.304588	-1.71507	8.97267e-07	6.04708	1.32471e-07	29.2202	43.4164	15.0239	0.346043	-1.53098	4.27988e-06	5.36857	4.93122e-07	31.7456	43.4164	20.0749	0.46238	-1.11285	0.000109282	3.96145	8.83133e-06	30.2492	47.2742	13.2241	0.279732	-1.83788	1.48633e-07
PA0235	1346	535	136.905	281	79.0492	41	5.78525	31	4.302	51	7.11922	107.977	136.905	79.0492	0.577403	-0.792349	4.29644e-05	4.36689	0.000377123	71.3449	136.905	5.78525	0.0422575	-4.56465	2.83417e-37	36.5476	1.39478e-37	70.6033	136.905	4.302	0.0314233	-4.99202	7.18787e-38	37.1434	2.98829e-38	72.0119	136.905	7.11922	0.0520013	-4.26531	1.2536e-36	35.9018	3.78988e-37	42.4172	79.0492	5.78525	0.0731855	-3.7723	2.13088e-20
PA0236	779	521	230.361	417	202.691	28	6.82659	32	7.67302	54	13.0246	216.526	230.361	202.691	0.879883	-0.184616	0.129228	0.888644	0.151916	118.594	230.361	6.82659	0.0296343	-5.07659	8.06938e-63	62.0932	1.44948e-62	119.017	230.361	7.67302	0.0333086	-4.90796	2.41095e-62	61.6178	3.35942e-62	121.693	230.361	13.0246	0.0565398	-4.14459	9.10003e-60	59.041	8.75355e-60	104.759	202.691	6.82659	0.0336798	-4.89197	1.29458e-54
PA0237	1043	479	158.183	403	146.304	10	1.82095	19	3.4027	12	2.16174	152.244	158.183	146.304	0.924903	-0.112626	0.402194	0.395565	0.298366	80.0021	158.183	1.82095	0.0115117	-6.44076	9.18134e-43	42.0371	5.96103e-43	80.793	158.183	3.4027	0.0215111	-5.53878	9.32786e-44	43.0302	5.25321e-44	80.1725	158.183	2.16174	0.0136661	-6.19326	2.34482e-43	42.6299	9.76068e-44	74.0626	146.304	1.82095	0.0124464	-6.32813	1.47667e-39
PA0238	815	596	251.882	494	229.512	5	1.16519	12	2.75028	18	4.14975	240.697	251.882	229.512	0.911187	-0.134181	0.223592	0.650544	0.211365	126.524	251.882	1.16519	0.00462592	-7.75604	8.60617e-61	60.0652	1.43582e-60	127.316	251.882	2.75028	0.0109189	-6.51703	1.26276e-66	65.8987	2.07398e-66	128.016	251.882	4.14975	0.016475	-5.92358	1.4075e-68	67.8516	1.89993e-68	115.339	229.512	1.16519	0.00507681	-7.62186	7.50826e-56
PA0239	878	247	96.8973	175	75.4709	198	42.8306	167	35.5284	145	31.0299	86.1841	96.8973	75.4709	0.778875	-0.360536	0.0798143	1.09792	0.112192	69.864	96.8973	42.8306	0.442021	-1.17781	2.92986e-09	8.53315	4.76561e-10	66.2129	96.8973	35.5284	0.36666	-1.44748	2.85638e-11	10.5442	4.06801e-12	63.9636	96.8973	31.0299	0.320235	-1.6428	5.89845e-13	12.2293	6.81745e-14	59.1508	75.4709	42.8306	0.567511	-0.817279	3.45635e-05
PA0240	1265	427	116.264	245	73.3351	24	3.60333	14	2.06724	14	2.07943	94.7997	116.264	73.3351	0.630761	-0.664834	0.00113966	2.94323	0.00572924	59.9338	116.264	3.60333	0.0309926	-5.01193	1.60339e-32	31.795	6.43362e-33	59.1658	116.264	2.06724	0.0177805	-5.81356	1.65809e-32	31.7804	5.46316e-33	59.1719	116.264	2.07943	0.0178854	-5.80508	1.08874e-32	31.9631	2.78786e-33	38.4692	73.3351	3.60333	0.0491352	-4.3471	3.30569e-20
PA0241	1325	568	147.653	426	121.739	19	2.72346	23	3.24239	22	3.11971	134.696	147.653	121.739	0.824495	-0.278417	0.0840979	1.07521	0.115851	75.1881	147.653	2.72346	0.018445	-5.76062	5.87234e-41	40.2312	3.46225e-41	75.4476	147.653	3.24239	0.0219596	-5.50901	5.77385e-41	40.2385	2.78353e-41	75.3863	147.653	3.11971	0.0211287	-5.56465	3.45606e-41	40.4614	1.30304e-41	62.2312	121.739	2.72346	0.0223713	-5.48221	7.65076e-34
PA0242	1904	1223	221.243	1045	207.819	57	5.6858	67	6.57297	52	5.13149	214.531	221.243	207.819	0.939327	-0.0903013	0.404091	0.393521	0.299139	113.464	221.243	5.6858	0.0256994	-5.28212	1.31632e-60	59.8806	2.15605e-60	113.908	221.243	6.57297	0.0297093	-5.07294	3.07852e-60	59.5117	3.91113e-60	113.187	221.243	5.13149	0.023194	-5.43011	7.38903e-61	60.1314	7.36695e-61	106.752	207.819	5.6858	0.0273594	-5.19182	2.09523e-56
PA0243	668	107	55.1717	122	69.1543	177	50.3246	198	55.3659	219	61.5992	62.163	55.1717	69.1543	1.25344	0.32589	0.247884	0.605752	0.224418	52.7482	55.1717	50.3246	0.912145	-0.132666	0.101509	0.993494	0.0111613	55.2688	55.1717	55.3659	1.00352	0.00506888	0.25066	0.600916	0.021276	58.3855	55.1717	61.5992	1.1165	0.158982	0.508473	0.293732	0.0313924	59.7395	69.1543	50.3246	0.727714	-0.458556	0.00418126
PA0244	854	292	117.77	305	135.232	17	3.78072	17	3.7183	19	4.18026	126.501	117.77	135.232	1.14827	0.199461	0.339319	0.469392	0.270685	60.7753	117.77	3.78072	0.0321026	-4.96117	7.13055e-33	32.1469	2.9066e-33	60.7441	117.77	3.7183	0.0315726	-4.98518	8.27337e-33	32.0823	2.74479e-33	60.9751	117.77	4.18026	0.0354951	-4.81623	7.95829e-33	32.0992	2.04421e-33	69.5061	135.232	3.78072	0.0279574	-5.16063	2.68221e-37
PA0245	446	142	109.664	132	112.066	19	8.091	34	14.2396	23	9.68948	110.865	109.664	112.066	1.02191	0.0312671	0.978047	0.0096404	0.492868	58.8773	109.664	8.091	0.0737801	-3.76062	5.49569e-28	27.26	1.81133e-28	61.9516	109.664	14.2396	0.129848	-2.94511	6.18048e-24	23.209	1.40288e-24	59.6766	109.664	9.68948	0.0883563	-3.50052	4.78913e-27	26.3197	9.44628e-28	60.0787	112.066	8.091	0.0721983	-3.79189	2.56779e-28
PA0246	1505	737	168.671	630	158.504	140	17.6675	156	19.3616	125	15.6056	163.587	168.671	158.504	0.939723	-0.0896927	0.46861	0.329188	0.325409	93.1692	168.671	17.6675	0.104745	-3.25504	1.07066e-38	37.9703	5.59067e-39	94.0163	168.671	19.3616	0.114789	-3.12294	1.78045e-37	36.7495	7.276e-38	92.1383	168.671	15.6056	0.0925211	-3.43407	3.14249e-40	39.5027	1.12531e-40	88.0857	158.504	17.6675	0.111464	-3.16535	2.96316e-35
PA0247	1184	384	111.709	253	80.9105	45	7.21846	49	7.73033	68	10.7911	96.3098	111.709	80.9105	0.724296	-0.465349	0.0188757	1.7241	0.0430968	59.4638	111.709	7.21846	0.0646183	-3.95191	3.67068e-29	28.4353	1.28864e-29	59.7197	111.709	7.73033	0.0692005	-3.85307	1.00278e-28	27.9988	2.81818e-29	61.2501	111.709	10.7911	0.0965997	-3.37184	6.47522e-27	26.1887	1.26956e-27	44.0645	80.9105	7.21846	0.0892153	-3.48656	5.75207e-20
PA0248	866	552	219.548	387	169.211	306	67.11	305	65.7863	379	82.2297	194.38	219.548	169.211	0.770724	-0.375715	0.00626951	2.20277	0.0198794	143.329	219.548	67.11	0.305673	-1.70994	2.72798e-28	27.5642	9.10252e-29	142.667	219.548	65.7863	0.299644	-1.73868	1.36394e-28	27.8652	3.82571e-29	150.889	219.548	82.2297	0.37454	-1.41681	1.73577e-23	22.7605	2.9198e-24	118.161	169.211	67.11	0.396605	-1.33423	1.1114e-16
PA0249	446	323	249.446	285	241.961	158	67.2831	152	63.6594	301	126.806	245.704	249.446	241.961	0.969994	-0.0439521	0.591292	0.228198	0.374116	158.365	249.446	67.2831	0.26973	-1.89041	2.43886e-35	34.6128	1.10814e-35	156.553	249.446	63.6594	0.255203	-1.97028	1.32263e-36	35.8786	5.17495e-37	188.126	249.446	126.806	0.508349	-0.976109	7.97678e-18	17.0982	1.09615e-18	154.622	241.961	67.2831	0.278074	-1.84646	9.60315e-33
PA0250	434	142	112.696	119	103.823	644	281.825	654	281.476	1004	434.662	108.259	112.696	103.823	0.921267	-0.118309	0.462131	0.335235	0.322749	197.26	112.696	281.825	2.50076	1.32237	6.16452e-11	10.2101	1.06884e-11	197.086	112.696	281.476	2.49766	1.32058	5.04764e-11	10.2969	7.11139e-12	273.679	112.696	434.662	3.85694	1.94746	4.01637e-32	31.3962	1.00185e-32	192.824	103.823	281.825	2.71448	1.44067	2.2833e-13
PA0251	641	55	29.5538	38	22.4472	23	6.8148	24	6.9937	22	6.4487	26.0005	29.5538	22.4472	0.759535	-0.396812	0.292985	0.533155	0.2477	18.1843	29.5538	6.8148	0.230589	-2.1166	6.04784e-06	5.2184	8.5316e-07	18.2738	29.5538	6.9937	0.236643	-2.07922	7.77778e-06	5.10914	8.86685e-07	18.0013	29.5538	6.4487	0.218202	-2.19627	3.73943e-06	5.42719	3.2484e-07	14.631	22.4472	6.8148	0.303593	-1.71979	0.000480653
PA0252	287	32	38.4041	16	21.1093	10	6.61762	13	8.46087	13	8.51077	29.7567	38.4041	21.1093	0.549663	-0.86338	0.0200232	1.69847	0.0445646	22.5108	38.4041	6.61762	0.172315	-2.53688	1.90187e-08	7.72082	3.01082e-09	23.4325	38.4041	8.46087	0.220312	-2.18238	1.77054e-07	6.75189	2.158e-08	23.4574	38.4041	8.51077	0.221611	-2.1739	1.55145e-07	6.80926	1.43879e-08	13.8635	21.1093	6.61762	0.313493	-1.6735	0.000853838
PA0253	476	233	168.6	252	200.461	42	16.7581	55	21.5829	64	25.2627	184.531	168.6	200.461	1.18897	0.249714	0.136938	0.863476	0.156846	92.6792	168.6	16.7581	0.0993957	-3.33067	2.91544e-39	38.5353	1.57739e-39	95.0916	168.6	21.5829	0.128012	-2.96565	4.3017e-36	35.3664	1.65757e-36	96.9315	168.6	25.2627	0.149838	-2.73852	2.70285e-34	33.5682	7.48169e-35	108.61	200.461	16.7581	0.0835981	-3.58039	9.10246e-48
PA0254	1490	695	160.66	637	161.879	94	11.9819	87	10.9065	156	19.6719	161.269	160.66	161.879	1.00758	0.0109005	0.925437	0.0336532	0.479261	86.321	160.66	11.9819	0.0745791	-3.74508	3.96249e-40	39.402	2.24534e-40	85.7833	160.66	10.9065	0.0678858	-3.88075	1.03645e-40	39.9845	4.94696e-41	90.1659	160.66	19.6719	0.122444	-3.0298	2.37564e-35	34.6242	6.79975e-36	86.9302	161.879	11.9819	0.0740177	-3.75598	5.94197e-40
PA0255	686	642	322.344	481	265.495	211	58.4173	210	57.1806	215	58.8873	293.92	322.344	265.495	0.823639	-0.279916	0.0103363	1.98564	0.0285792	190.381	322.344	58.4173	0.181226	-2.46413	3.98434e-58	57.3996	5.86635e-58	189.763	322.344	57.1806	0.17739	-2.495	1.77012e-58	57.752	2.12392e-58	190.616	322.344	58.8873	0.182684	-2.45257	2.88754e-58	57.5395	2.54614e-58	161.956	265.495	58.4173	0.220031	-2.18422	2.79176e-42
PA0256	932	302	111.609	311	126.352	1100	224.161	1104	221.262	790	159.264	118.98	111.609	126.352	1.13209	0.178986	0.413631	0.383387	0.302852	167.885	111.609	224.161	2.00844	1.00608	2.61147e-05	4.58312	3.5763e-06	166.436	111.609	221.262	1.98247	0.987299	3.84301e-05	4.41533	4.22716e-06	135.437	111.609	159.264	1.42698	0.512966	0.312401	0.505287	0.0197519	175.256	126.352	224.161	1.77411	0.827093	0.00078094
PA0257	791	89	38.7546	118	56.4861	356	85.4785	320	75.5661	198	47.0323	47.6203	38.7546	56.4861	1.45753	0.54353	0.0826809	1.08259	0.114831	62.1165	38.7546	85.4785	2.20564	1.1412	0.00236217	2.62669	0.000293369	57.1604	38.7546	75.5661	1.94986	0.963374	0.0198497	1.70225	0.00185347	42.8934	38.7546	47.0323	1.21359	0.279285	0.857726	0.0666515	0.0510985	70.9823	56.4861	85.4785	1.51327	0.597666	0.222974
PA0258	185	175	325.818	145	296.778	125	128.328	126	127.219	62	62.9691	311.298	325.818	296.778	0.910871	-0.134682	0.165007	0.782498	0.175542	227.073	325.818	128.328	0.393864	-1.34423	7.45977e-32	31.1273	2.91722e-32	226.519	325.818	127.219	0.39046	-1.35675	6.36989e-32	31.1959	2.05797e-32	194.394	325.818	62.9691	0.193264	-2.37135	3.91744e-57	56.407	3.32898e-57	212.553	296.778	128.328	0.432404	-1.20955	3.54059e-25
PA0259	1442	925	220.946	844	221.622	1676	220.746	1591	206.091	968	126.13	221.284	220.946	221.622	1.00306	0.00440976	0.875277	0.0578546	0.465622	220.846	220.946	220.746	0.999094	-0.00130726	0.0167186	1.7768	0.00196668	213.518	220.946	206.091	0.932766	-0.100412	0.00257027	2.59002	0.000254817	173.538	220.946	126.13	0.570863	-0.808784	3.63328e-13	12.4397	4.23517e-14	221.184	221.622	220.746	0.996045	-0.00571702	0.0253413
PA0260	2150	904	144.824	812	143.006	1194	105.475	1121	97.3915	517	45.1814	143.915	144.824	143.006	0.987448	-0.0182229	0.795126	0.0995641	0.441076	125.149	144.824	105.475	0.7283	-0.457396	1.84211e-05	4.73468	2.54013e-06	121.108	144.824	97.3915	0.672484	-0.572429	1.76885e-06	5.75231	2.06839e-07	95.0025	144.824	45.1814	0.311975	-1.6805	4.86746e-19	18.3127	6.94781e-20	124.24	143.006	105.475	0.737557	-0.439173	5.64642e-05
PA0261	497	102	70.6892	95	72.3774	213	81.3967	194	72.912	75	28.3539	71.5333	70.6892	72.3774	1.02388	0.0340504	0.973163	0.0118144	0.491279	76.0429	70.6892	81.3967	1.15147	0.20348	0.599394	0.222288	0.0603291	71.8006	70.6892	72.912	1.03144	0.0446668	0.252496	0.597745	0.0214235	49.5215	70.6892	28.3539	0.401106	-1.31794	5.34704e-08	7.27189	5.06327e-09	76.8871	72.3774	81.3967	1.12461	0.16943	0.573389
PA0262	3059	489	55.0603	443	54.8353	743	46.131	741	45.2473	394	24.2005	54.9478	55.0603	54.8353	0.995914	-0.00590764	0.907894	0.0419648	0.473883	50.5957	55.0603	46.131	0.837827	-0.255276	0.0424044	1.37259	0.00481783	50.1538	55.0603	45.2473	0.821777	-0.283182	0.0363598	1.43938	0.00332962	39.6304	55.0603	24.2005	0.439527	-1.18598	6.19955e-06	5.20764	5.32066e-07	50.4832	54.8353	46.131	0.841264	-0.249369	0.0554311
PA0263	518	30	19.9481	23	16.8126	115	42.1649	126	45.4354	87	31.5571	18.3803	19.9481	16.8126	0.842817	-0.246709	0.567406	0.246106	0.364524	31.0565	19.9481	42.1649	2.11374	1.0798	0.0459702	1.33752	0.0052043	32.6917	19.9481	45.4354	2.27769	1.18757	0.0191801	1.71715	0.00179367	25.7526	19.9481	31.5571	1.58196	0.661715	0.421034	0.375683	0.0261813	29.4888	16.8126	42.1649	2.50794	1.3265	0.0092515
PA0265	1451	1005	238.566	861	224.684	1964	257.074	2021	260.167	3111	402.847	231.625	238.566	224.684	0.941811	-0.0864902	0.401728	0.396068	0.298305	247.82	238.566	257.074	1.07758	0.107795	0.0911012	1.04048	0.0100621	249.366	238.566	260.167	1.09055	0.125053	0.131561	0.880873	0.0114666	320.706	238.566	402.847	1.68862	0.755845	0.000268612	3.57088	2.12465e-05	240.879	224.684	257.074	1.14416	0.194286	0.419649
PA0266	1280	1092	293.847	1022	302.327	1526	226.427	1488	217.143	2115	310.461	298.087	293.847	302.327	1.02886	0.0410425	0.898264	0.0465958	0.470978	260.137	293.847	226.427	0.770559	-0.376022	2.93195e-08	7.53284	4.60903e-09	255.495	293.847	217.143	0.738967	-0.436419	3.50423e-09	8.45541	4.57164e-10	302.154	293.847	310.461	1.05654	0.0793469	0.0288216	1.54028	0.0019878	264.377	302.327	226.427	0.748947	-0.417064	1.18112e-08
PA0267	1199	820	235.561	660	208.43	292	46.2538	301	46.8922	346	54.2206	221.996	235.561	208.43	0.884824	-0.176538	0.139571	0.855205	0.158352	140.908	235.561	46.2538	0.196356	-2.34846	3.69872e-41	40.4319	2.20973e-41	141.227	235.561	46.8922	0.199066	-2.32868	1.23351e-40	39.9089	5.88101e-41	144.891	235.561	54.2206	0.230176	-2.11919	1.09144e-37	36.962	3.47247e-38	127.342	208.43	46.2538	0.221915	-2.17192	2.21089e-33
PA0268	1421	738	178.884	694	184.927	66	8.82132	106	13.9337	106	14.0158	181.906	178.884	184.927	1.03378	0.047935	0.884368	0.053367	0.467909	93.8527	178.884	8.82132	0.049313	-4.34189	1.97515e-47	46.7044	1.62252e-47	96.4088	178.884	13.9337	0.0778922	-3.68238	6.22149e-44	43.2061	3.53606e-44	96.4499	178.884	14.0158	0.0783515	-3.67389	3.0951e-44	43.5093	1.35006e-44	96.8744	184.927	8.82132	0.0477015	-4.38982	1.37307e-48
PA0269	437	76	59.902	71	61.5195	100	43.4612	116	49.5827	178	76.5325	60.7108	59.902	61.5195	1.027	0.0384397	0.961912	0.0168647	0.488184	51.6816	59.902	43.4612	0.725539	-0.462875	0.0055845	2.25302	0.000678859	54.7424	59.902	49.5827	0.82773	-0.272767	0.0316258	1.49996	0.00290905	68.2173	59.902	76.5325	1.27763	0.353468	0.940665	0.0265652	0.0556655	52.4904	61.5195	43.4612	0.706462	-0.501315	0.00461729
PA0270	407	67	56.7009	56	52.099	56	26.1323	63	28.9134	83	38.317	54.3999	56.7009	52.099	0.91884	-0.122114	0.592661	0.227194	0.374468	41.4166	56.7009	26.1323	0.46088	-1.11754	1.06199e-05	4.97388	1.48222e-06	42.8072	56.7009	28.9134	0.50993	-0.97163	5.37482e-05	4.26964	5.86727e-06	47.5089	56.7009	38.317	0.675774	-0.565388	0.00249984	2.60209	0.000186615	39.1156	52.099	26.1323	0.501588	-0.995424	0.000109794
PA0271	284	56	67.9171	47	62.6636	64	42.8001	66	43.409	91	60.2047	65.2904	67.9171	62.6636	0.922649	-0.116146	0.57378	0.241254	0.367153	55.3586	67.9171	42.8001	0.630182	-0.666159	0.000340165	3.46831	4.41389e-05	55.663	67.9171	43.409	0.639146	-0.645782	0.000471457	3.32656	4.8708e-05	64.0609	67.9171	60.2047	0.886444	-0.173898	0.0453268	1.34364	0.00308848	52.7319	62.6636	42.8001	0.683014	-0.550013	0.00263825
PA0272	932	393	145.24	263	106.85	59	12.0232	61	12.2255	102	20.5632	126.045	145.24	106.85	0.735682	-0.442846	0.0103278	1.98599	0.0285792	78.6315	145.24	12.0232	0.0827816	-3.59455	1.20219e-35	34.92	5.53233e-36	78.7327	145.24	12.2255	0.0841747	-3.57047	2.19186e-35	34.6592	8.16193e-36	82.9016	145.24	20.5632	0.141581	-2.8203	1.83132e-30	29.7372	4.19486e-31	59.4368	106.85	12.0232	0.112524	-3.1517	3.09788e-24
PA0273	1214	802	227.544	715	223.01	16	2.50314	7	1.07704	13	2.01202	225.277	227.544	223.01	0.980073	-0.0290389	0.68588	0.163752	0.406782	115.023	227.544	2.50314	0.0110007	-6.50626	1.57153e-60	59.8037	2.55082e-60	114.31	227.544	1.07704	0.00473334	-7.72292	3.65687e-55	54.4369	3.81546e-55	114.778	227.544	2.01202	0.00884234	-6.82136	1.37589e-59	58.8614	1.30816e-59	112.756	223.01	2.50314	0.0112244	-6.47722	5.90566e-59
PA0274	770	386	172.666	230	113.103	97	23.9257	92	22.3178	172	41.9706	142.884	172.666	113.103	0.655039	-0.610347	0.000226969	3.64403	0.0015786	98.2957	172.666	23.9257	0.138567	-2.85135	5.39177e-36	35.2683	2.52216e-36	97.4917	172.666	22.3178	0.129254	-2.95172	8.58326e-37	36.0663	3.38901e-37	107.318	172.666	41.9706	0.243074	-2.04053	4.30277e-27	26.3663	8.52282e-28	68.5142	113.103	23.9257	0.211539	-2.241	2.1033e-19
PA0275	686	367	184.269	296	163.382	298	82.5041	295	80.3252	339	92.8502	173.825	184.269	163.382	0.88665	-0.173563	0.197706	0.703981	0.196352	133.386	184.269	82.5041	0.447738	-1.15927	5.04434e-16	15.2972	1.06433e-16	132.297	184.269	80.3252	0.435914	-1.19789	1.90432e-16	15.7203	3.28113e-17	138.559	184.269	92.8502	0.503885	-0.988833	9.5749e-14	13.0189	1.13753e-14	122.943	163.382	82.5041	0.504977	-0.985709	9.7738e-12
PA0276	515	466	311.665	407	299.242	382	140.877	240	87.0478	321	117.113	305.454	311.665	299.242	0.960142	-0.058681	0.468532	0.329261	0.325409	226.271	311.665	140.877	0.452014	-1.14556	1.11747e-25	24.9518	3.36041e-26	199.356	311.665	87.0478	0.279299	-1.84012	2.79446e-42	41.5537	1.45256e-42	214.389	311.665	117.113	0.375766	-1.41209	1.55548e-32	31.8081	3.95829e-33	220.06	299.242	140.877	0.470778	-1.08688	1.53408e-22
PA0277	758	441	200.391	504	251.766	120	30.0674	100	24.6425	178	44.1223	226.079	200.391	251.766	1.25637	0.329265	0.0258524	1.5875	0.0536118	115.229	200.391	30.0674	0.150043	-2.73655	3.55143e-40	39.4496	2.01665e-40	112.517	200.391	24.6425	0.122972	-3.0236	3.47781e-43	42.4587	1.89201e-43	122.257	200.391	44.1223	0.220181	-2.18324	3.16026e-33	32.5003	8.31956e-34	140.917	251.766	30.0674	0.119426	-3.06581	1.01634e-53
PA0278	752	670	306.878	524	263.845	45	11.3652	29	7.20334	44	10.9937	285.362	306.878	263.845	0.859772	-0.217974	0.0437072	1.35945	0.0760048	159.122	306.878	11.3652	0.037035	-4.75497	3.70744e-82	81.4309	1.18217e-81	157.041	306.878	7.20334	0.0234729	-5.41286	3.38314e-83	82.4707	9.42816e-83	158.936	306.878	10.9937	0.0358242	-4.80292	1.21859e-82	81.9141	2.45226e-82	137.605	263.845	11.3652	0.0430753	-4.53699	2.83e-69
PA0279	698	767	378.485	691	374.851	78	21.2238	64	17.1269	92	24.7651	376.668	378.485	374.851	0.990397	-0.0139207	0.704544	0.152092	0.412279	199.855	378.485	21.2238	0.0560755	-4.15648	1.06805e-96	95.9714	4.46164e-96	197.806	378.485	17.1269	0.0452511	-4.4659	6.42482e-99	98.1921	2.22019e-98	201.625	378.485	24.7651	0.065432	-3.93386	8.34077e-95	94.0788	2.0117e-94	198.037	374.851	21.2238	0.0566192	-4.14256	1.75589e-94
PA0280	989	594	206.871	492	188.367	1205	231.406	1465	276.691	361	68.5833	197.619	206.871	188.367	0.910553	-0.135184	0.267154	0.573238	0.234595	219.138	206.871	231.406	1.1186	0.161694	0.231663	0.635144	0.0245263	241.781	206.871	276.691	1.33751	0.419545	0.446129	0.35054	0.0367552	137.727	206.871	68.5833	0.331527	-1.5928	4.27921e-25	24.3686	7.72085e-26	209.886	188.367	231.406	1.22848	0.296879	0.981179
PA0281	869	189	74.912	206	89.7601	487	106.437	627	134.773	177	38.2702	82.3361	74.912	89.7601	1.19821	0.260878	0.297035	0.527193	0.249934	90.6745	74.912	106.437	1.42083	0.506731	0.401397	0.396426	0.0413507	104.842	74.912	134.773	1.79908	0.847258	0.00927895	2.0325	0.000888908	56.5911	74.912	38.2702	0.510869	-0.968975	2.69553e-06	5.56936	2.36348e-07	98.0986	89.7601	106.437	1.18579	0.245853	0.791724
PA0282	818	260	109.479	208	96.2822	836	194.105	1029	234.972	327	75.1107	102.88	109.479	96.2822	0.879461	-0.185308	0.294106	0.531497	0.248225	151.792	109.479	194.105	1.77299	0.826187	0.00298995	2.52434	0.000368703	172.225	109.479	234.972	2.14628	1.10184	1.10378e-06	5.95712	1.30518e-07	92.2947	109.479	75.1107	0.686076	-0.543559	3.87454e-05	4.41178	3.19888e-06	145.194	96.2822	194.105	2.016	1.0115	4.36139e-05
PA0283	998	824	284.385	879	333.499	4360	829.735	6014	1125.61	2070	389.715	308.942	284.385	333.499	1.1727	0.229839	0.0794132	1.10011	0.111799	557.06	284.385	829.735	2.91765	1.54481	7.75985e-40	39.1101	4.34682e-40	704.996	284.385	1125.61	3.95804	1.98479	1.62814e-84	83.7883	4.78423e-84	337.05	284.385	389.715	1.37038	0.454577	0.283527	0.547406	0.0180166	581.617	333.499	829.735	2.48797	1.31497	2.61943e-30
PA0284	182	445	842.166	686	1427.21	4234	4418.38	4744	4868.86	2082	2149.4	1134.69	842.166	1427.21	1.69469	0.761023	7.72152e-33	32.1123	1.33434e-30	2630.27	842.166	4418.38	5.24644	2.39134	0	inf	0	2855.51	842.166	4868.86	5.78135	2.53141	0	inf	0	1495.78	842.166	2149.4	2.55222	1.35175	3.34327e-75	74.4758	5.71171e-75	2922.8	1427.21	4418.38	3.09581	1.63032	8.05045e-236
PA0285	2282	665	100.373	389	64.5461	260	21.6392	265	21.6912	227	18.6904	82.4594	100.373	64.5461	0.643065	-0.636964	0.00355573	2.44907	0.0132374	61.0059	100.373	21.6392	0.215589	-2.21365	1.52317e-17	16.8173	3.37642e-18	61.0319	100.373	21.6912	0.216107	-2.21018	1.97926e-17	16.7035	3.52121e-18	59.5315	100.373	18.6904	0.18621	-2.425	4.13795e-19	18.3832	5.91939e-20	43.0926	64.5461	21.6392	0.335252	-1.57668	1.71001e-08
PA0286	1178	1521	444.727	1710	549.651	3822	616.21	3681	583.679	5599	893.043	497.189	444.727	549.651	1.23593	0.305596	0.00229953	2.63836	0.00946827	530.468	444.727	616.21	1.38559	0.470503	0.104275	0.98182	0.0114514	514.203	444.727	583.679	1.31244	0.392257	0.418482	0.378323	0.0346228	668.885	444.727	893.043	2.00807	1.00581	1.20352e-16	15.9195	1.58736e-17	582.93	549.651	616.21	1.12109	0.164907	0.108624
PA0287	1385	453	112.657	402	109.904	71	9.73626	83	11.1939	111	15.0585	111.28	112.657	109.904	0.975561	-0.0356954	0.749983	0.124948	0.427206	61.1966	112.657	9.73626	0.086424	-3.53242	9.40323e-28	27.0267	3.06733e-28	61.9254	112.657	11.1939	0.0993629	-3.33115	1.07359e-26	25.9692	2.76367e-27	63.8577	112.657	15.0585	0.133667	-2.90329	1.59865e-24	23.7962	2.8042e-25	59.82	109.904	9.73626	0.088589	-3.49673	1.36649e-26
PA0288	956	432	155.645	356	141.003	45	8.94001	27	5.27545	74	14.5439	148.324	155.645	141.003	0.905927	-0.142534	0.314849	0.501898	0.259877	82.2925	155.645	8.94001	0.0574385	-4.12184	1.06812e-40	39.9714	6.18247e-41	80.4602	155.645	5.27545	0.0338941	-4.88282	1.15307e-42	41.9381	6.07405e-43	85.0944	155.645	14.5439	0.0934428	-3.41977	3.67073e-37	36.4352	1.13698e-37	74.9715	141.003	8.94001	0.063403	-3.9793	4.98068e-36
PA0289	962	246	88.0784	185	72.817	481	94.9628	373	72.4248	598	116.797	80.4477	88.0784	72.817	0.826729	-0.274513	0.18754	0.726906	0.189523	91.5206	88.0784	94.9628	1.07816	0.108574	0.306283	0.513877	0.0319679	80.2516	88.0784	72.4248	0.822277	-0.282303	0.00820268	2.08604	0.000789304	102.438	88.0784	116.797	1.32606	0.407149	0.721103	0.142002	0.0434885	83.8899	72.817	94.9628	1.30413	0.383087	0.710283
PA0290	971	299	106.062	327	127.516	425	83.1291	462	88.8744	487	94.236	116.789	106.062	127.516	1.20227	0.265765	0.204894	0.688471	0.200325	94.5957	106.062	83.1291	0.783776	-0.351487	0.00124355	2.90534	0.000157012	97.4684	106.062	88.8744	0.837945	-0.255073	0.00538919	2.26848	0.000524535	100.149	106.062	94.236	0.888497	-0.170562	0.0129042	1.88927	0.00091619	105.323	127.516	83.1291	0.651911	-0.617252	4.75659e-06
PA0291	1382	1837	457.836	2209	605.235	3212	441.419	4063	549.152	1904	258.861	531.536	457.836	605.235	1.32194	0.402662	2.26053e-05	4.64579	0.000222427	449.628	457.836	441.419	0.964141	-0.0526839	7.81542e-05	4.10705	1.04584e-05	503.494	457.836	549.152	1.19945	0.262373	0.530313	0.275468	0.0432536	358.349	457.836	258.861	0.5654	-0.822656	4.31445e-26	25.3651	8.14382e-27	523.327	605.235	441.419	0.729335	-0.455346	3.07686e-17
PA0292	1106	651	202.738	629	215.343	653	112.135	597	100.826	954	162.069	209.041	202.738	215.343	1.06218	0.0870226	0.66513	0.177093	0.399618	157.437	202.738	112.135	0.553103	-0.854379	1.01913e-12	11.9918	1.89966e-13	151.782	202.738	100.826	0.497322	-1.00775	6.1008e-15	14.2146	1.00086e-15	182.404	202.738	162.069	0.799402	-0.323006	1.31535e-05	4.88096	1.10943e-06	163.739	215.343	112.135	0.520727	-0.941401	2.80615e-14
PA0293	878	154	60.4137	136	58.6517	52	11.2484	75	15.9559	126	26.9639	59.5327	60.4137	58.6517	0.970834	-0.0427036	0.795196	0.099526	0.441076	35.8311	60.4137	11.2484	0.18619	-2.42515	4.9487e-12	11.3055	8.98203e-13	38.1848	60.4137	15.9559	0.26411	-1.92079	8.4253e-10	9.07441	1.12813e-10	43.6888	60.4137	26.9639	0.446322	-1.16384	2.82527e-06	5.54894	2.47491e-07	34.9501	58.6517	11.2484	0.191784	-2.38245	2.35989e-11
PA0294	665	326	168.852	292	166.264	58	16.5649	54	15.1679	96	27.1242	167.558	168.852	166.264	0.984673	-0.0222835	0.759647	0.119388	0.429446	92.7083	168.852	16.5649	0.0981035	-3.34955	1.85065e-39	38.7327	1.01453e-39	92.0098	168.852	15.1679	0.0898298	-3.47666	3.16856e-40	39.4991	1.48607e-40	97.9879	168.852	27.1242	0.160639	-2.6381	2.51005e-33	32.6003	6.63446e-34	91.4143	166.264	16.5649	0.0996306	-3.32727	3.70628e-38
PA0295	1061	330	107.129	251	89.5766	174	31.1471	132	23.2387	270	47.8141	98.3529	107.129	89.5766	0.836155	-0.258159	0.168129	0.774358	0.177294	69.1381	107.129	31.1471	0.290743	-1.78218	3.29956e-15	14.4815	6.77102e-16	65.184	107.129	23.2387	0.216922	-2.20475	1.85659e-18	17.7313	3.43452e-19	77.4716	107.129	47.8141	0.446322	-1.16384	4.48006e-10	9.34872	4.61682e-11	60.3618	89.5766	31.1471	0.347715	-1.52402	7.22575e-11
PA0296	1376	1142	285.862	905	249.038	2178	300.623	2445	331.905	1321	180.381	267.45	285.862	249.038	0.871183	-0.198953	0.071749	1.14418	0.105186	293.243	285.862	300.623	1.05164	0.0726372	0.0328139	1.48394	0.0037599	308.884	285.862	331.905	1.16107	0.215451	0.369871	0.43195	0.0308134	233.122	285.862	180.381	0.631008	-0.66427	1.2967e-13	12.8872	1.53719e-14	274.831	249.038	300.623	1.20714	0.27159	0.816064
PA0297	752	204	93.4376	112	56.3944	720	181.844	819	203.432	568	141.918	74.916	93.4376	56.3944	0.603552	-0.72845	0.00163045	2.78769	0.00728288	137.641	93.4376	181.844	1.94615	0.960624	0.000368018	3.43413	4.76612e-05	148.435	93.4376	203.432	2.1772	1.12247	3.54688e-06	5.45015	4.10859e-07	117.678	93.4376	141.918	1.51885	0.602984	0.15739	0.803022	0.0102475	119.119	56.3944	181.844	3.2245	1.68907	6.46252e-12
PA0298	1358	538	136.456	440	122.684	710	99.2984	795	109.351	740	102.386	129.57	136.456	122.684	0.899078	-0.153483	0.317138	0.498752	0.260787	117.877	136.456	99.2984	0.727696	-0.458591	3.13953e-05	4.50313	4.27988e-06	122.903	136.456	109.351	0.801363	-0.319472	0.000517793	3.28584	5.34185e-05	119.421	136.456	102.386	0.750322	-0.414419	6.13795e-05	4.21198	5.02208e-06	110.991	122.684	99.2984	0.809381	-0.305109	0.00177532
PA0299	1370	1118	281.08	1007	278.32	2663	369.177	2860	389.941	1827	250.568	279.7	281.08	278.32	0.990181	-0.0142364	0.741904	0.129652	0.42526	325.128	281.08	369.177	1.31342	0.393328	0.553151	0.257156	0.055936	335.511	281.08	389.941	1.38729	0.472274	0.171308	0.766221	0.014767	265.824	281.08	250.568	0.891446	-0.165781	5.99515e-05	4.2222	4.90646e-06	323.748	278.32	369.177	1.32644	0.407564	0.344758
PA0300	1103	4252	1327.78	4588	1575.01	12474	2147.9	13910	2355.62	6599	1124.11	1451.4	1327.78	1575.01	1.1862	0.246344	3.94195e-05	4.40429	0.000353872	1737.84	1327.78	2147.9	1.61766	0.693907	1.03592e-13	12.9847	2.00661e-14	1841.7	1327.78	2355.62	1.7741	0.827088	8.21624e-26	25.0853	2.02455e-26	1225.95	1327.78	1124.11	0.846609	-0.240232	4.42365e-23	22.3542	7.32474e-24	1861.46	1575.01	2147.9	1.36373	0.447563	0.00188209
PA0301	1097	1626	510.532	1603	553.303	4765	824.973	4266	726.387	2048	350.777	531.918	510.532	553.303	1.08378	0.116067	0.308343	0.510967	0.256097	667.753	510.532	824.973	1.61591	0.692345	4.46834e-06	5.34985	6.35332e-07	618.46	510.532	726.387	1.4228	0.508736	0.0215593	1.66637	0.00200963	430.654	510.532	350.777	0.68708	-0.541449	7.38354e-19	18.1317	1.04709e-19	689.138	553.303	824.973	1.491	0.576278	0.000419311
PA0302	1154	1127	336.378	1162	381.273	2402	395.322	2173	351.729	1213	197.498	358.826	336.378	381.273	1.13347	0.180743	0.150962	0.821131	0.165833	365.85	336.378	395.322	1.17523	0.232945	0.381498	0.418508	0.0394062	344.053	336.378	351.729	1.04564	0.0643799	0.0200584	1.6977	0.00187216	266.938	336.378	197.498	0.587131	-0.768246	2.98691e-18	17.5248	4.1674e-19	388.297	381.273	395.322	1.03685	0.0522018	0.0163121
PA0303	881	500	195.48	555	238.536	1320	284.565	1262	267.57	565	120.498	217.008	195.48	238.536	1.22025	0.28718	0.0598636	1.22284	0.0937254	240.023	195.48	284.565	1.45572	0.541734	0.103487	0.985115	0.0113671	231.525	195.48	267.57	1.36878	0.452891	0.320784	0.493787	0.0268952	157.989	195.48	120.498	0.61642	-0.698015	3.08517e-10	9.51072	3.2096e-11	261.55	238.536	284.565	1.19297	0.254554	0.717252
PA0304	869	208	82.4428	236	102.832	1296	283.249	1263	271.48	552	119.351	92.6374	82.4428	102.832	1.24731	0.318823	0.16834	0.773812	0.177372	182.846	82.4428	283.249	3.4357	1.78061	9.47735e-19	18.0233	2.19286e-19	176.961	82.4428	271.48	3.29295	1.71938	3.79166e-17	16.4212	6.66595e-18	100.897	82.4428	119.351	1.44768	0.533747	0.330488	0.480844	0.0208392	193.041	102.832	283.249	2.75449	1.46178	8.76732e-14
PA0305	2387	1297	187.153	910	144.353	418	33.2589	382	29.8927	611	48.0946	165.753	187.153	144.353	0.771309	-0.37462	0.0118289	1.92705	0.0315393	110.206	187.153	33.2589	0.177709	-2.49241	7.99902e-35	34.097	3.58314e-35	108.523	187.153	29.8927	0.159723	-2.64635	1.85565e-36	35.7315	7.22122e-37	117.624	187.153	48.0946	0.25698	-1.96027	4.02308e-28	27.3954	8.27359e-29	88.8058	144.353	33.2589	0.2304	-2.11779	4.51047e-23
PA0306	1052	616	201.685	438	157.65	114	20.5813	124	22.0171	112	20.0037	179.668	201.685	157.65	0.781664	-0.355379	0.0125634	1.90089	0.0329885	111.133	201.685	20.5813	0.102047	-3.2927	2.80353e-46	45.5523	2.16443e-46	111.851	201.685	22.0171	0.109166	-3.19541	3.48535e-45	44.4578	2.09099e-45	110.844	201.685	20.0037	0.0991826	-3.33377	6.9135e-47	46.1603	3.42559e-47	89.1157	157.65	20.5813	0.13055	-2.93732	3.19623e-33
PA0306a	503	414	283.493	871	655.671	1428	539.192	1831	679.946	1349	503.908	469.582	283.493	655.671	2.31283	1.20966	1.95619e-33	32.7086	3.60584e-31	411.342	283.493	539.192	1.90196	0.927489	4.99252e-09	8.30168	8.05021e-10	481.719	283.493	679.946	2.39846	1.26211	2.64856e-22	21.577	5.66927e-23	393.7	283.493	503.908	1.7775	0.82985	2.23226e-06	5.65125	1.96727e-07	597.432	655.671	539.192	0.822352	-0.282173	2.93816e-12
PA0307	611	324	182.647	229	141.916	83	25.8	85	25.9855	111	34.1342	162.281	182.647	141.916	0.776993	-0.364026	0.0152917	1.81555	0.0376491	104.224	182.647	25.8	0.141256	-2.82361	1.08658e-37	36.9639	5.43173e-38	104.316	182.647	25.9855	0.142272	-2.81328	2.0294e-37	36.6926	8.26989e-38	108.391	182.647	34.1342	0.186886	-2.41977	2.22172e-33	32.6533	5.89612e-34	83.8578	141.916	25.8	0.181798	-2.45959	5.04016e-26
PA0308	1019	684	231.202	604	224.439	177	32.99	159	29.1458	189	34.8494	227.821	231.202	224.439	0.97075	-0.0428276	0.61094	0.214002	0.381226	132.096	231.202	32.99	0.142689	-2.80905	4.69106e-47	46.3287	3.80712e-47	130.174	231.202	29.1458	0.126062	-2.98779	4.04268e-49	48.3933	2.92996e-49	133.026	231.202	34.8494	0.150731	-2.72995	2.86281e-46	45.5432	1.38913e-46	128.715	224.439	32.99	0.146989	-2.76622	2.07056e-44
PA0309	752	760	348.101	806	405.838	1105	279.079	1083	269.007	1469	367.038	376.97	348.101	405.838	1.16586	0.221401	0.0632109	1.19921	0.0971507	313.59	348.101	279.079	0.80172	-0.318829	2.15064e-08	7.66743	3.39765e-09	308.554	348.101	269.007	0.772786	-0.371859	2.75875e-09	8.55929	3.61217e-10	357.57	348.101	367.038	1.0544	0.0764251	0.0161642	1.79145	0.00113804	342.459	405.838	279.079	0.687661	-0.54023	3.50481e-14
PA0310	698	424	209.228	339	183.899	290	78.9089	268	71.7188	309	83.1784	196.564	209.228	183.899	0.878943	-0.186159	0.14537	0.837525	0.162268	144.068	209.228	78.9089	0.377143	-1.40682	4.49482e-22	21.3473	1.17753e-22	140.473	209.228	71.7188	0.342778	-1.54465	3.55501e-24	23.4492	8.15942e-25	146.203	209.228	83.1784	0.397549	-1.3308	4.95796e-21	20.3047	7.67482e-22	131.404	183.899	78.9089	0.429087	-1.22066	2.32741e-16
PA0311	554	460	285.994	332	226.916	39	13.3702	45	15.1725	32	10.8529	256.455	285.994	226.916	0.793427	-0.33383	0.00488112	2.31148	0.016519	149.682	285.994	13.3702	0.0467499	-4.41889	3.48019e-75	74.4584	9.3304e-75	150.583	285.994	15.1725	0.0530517	-4.23646	7.57229e-74	73.1208	1.66035e-73	148.424	285.994	10.8529	0.0379481	-4.71983	7.37697e-77	76.1321	1.31509e-76	120.143	226.916	13.3702	0.0589215	-4.08506	1.38037e-57
PA0312	494	576	401.61	455	348.755	507	194.924	496	187.546	551	209.571	375.183	401.61	348.755	0.868392	-0.203582	0.0295066	1.53008	0.0585251	298.267	401.61	194.924	0.485355	-1.04289	2.04743e-29	28.6888	7.26466e-30	294.578	401.61	187.546	0.466986	-1.09855	7.42294e-31	30.1294	2.28374e-31	305.591	401.61	209.571	0.521828	-0.938354	1.43766e-26	25.8423	2.76261e-27	271.839	348.755	194.924	0.558913	-0.839305	1.51588e-19
PA0313	692	189	94.073	185	101.228	139	38.1498	142	38.3298	154	41.814	97.6506	94.073	101.228	1.07606	0.105759	0.699117	0.15545	0.410581	66.1114	94.073	38.1498	0.405534	-1.30211	5.76453e-10	9.23924	9.59654e-11	66.2014	94.073	38.3298	0.407447	-1.29532	7.67253e-10	9.11506	1.03085e-10	67.9435	94.073	41.814	0.444485	-1.16979	4.59872e-09	8.33736	4.54628e-10	69.689	101.228	38.1498	0.376869	-1.40786	3.65198e-11
PA0314	770	263	117.645	209	102.776	492	121.355	530	128.57	674	164.466	110.211	117.645	102.776	0.873609	-0.19494	0.256258	0.591323	0.228996	119.5	117.645	121.355	1.03153	0.0447914	0.130481	0.884453	0.0141962	123.108	117.645	128.57	1.09286	0.128109	0.297041	0.527184	0.0250232	141.056	117.645	164.466	1.39798	0.483348	0.389763	0.409199	0.0243382	112.066	102.776	121.355	1.18077	0.239731	0.753468
PA0315	437	830	654.193	596	516.417	2986	1297.75	2430	1038.67	4401	1892.24	585.305	654.193	516.417	0.789396	-0.341179	1.43e-05	4.84466	0.00015628	975.973	654.193	1297.75	1.98375	0.988227	4.81199e-23	22.3177	1.30503e-23	846.433	654.193	1038.67	1.58772	0.666952	9.20658e-07	6.0359	1.09134e-07	1273.22	654.193	1892.24	2.89249	1.53231	6.02412e-86	85.2201	1.27485e-85	907.085	516.417	1297.75	2.51299	1.32941	1.6954e-47
PA0316	1229	642	179.925	660	203.342	819	126.566	824	125.236	1582	241.859	191.634	179.925	203.342	1.13015	0.176513	0.307342	0.512378	0.255853	153.245	179.925	126.566	0.703434	-0.507514	4.76199e-07	6.32221	7.12028e-08	152.581	179.925	125.236	0.696044	-0.52275	3.92182e-07	6.40651	4.71748e-08	210.892	179.925	241.859	1.34422	0.426766	0.514831	0.288336	0.031761	164.954	203.342	126.566	0.622426	-0.684027	8.95919e-10
PA0317	1394	424	104.764	366	99.4156	879	119.759	949	127.162	1286	173.335	102.09	104.764	99.4156	0.948947	-0.0756005	0.615122	0.211039	0.382754	112.262	104.764	119.759	1.14313	0.192995	0.488387	0.311236	0.0497886	115.963	104.764	127.162	1.21379	0.279523	0.833324	0.0791863	0.0656259	139.049	104.764	173.335	1.65452	0.726417	0.0254685	1.594	0.00176582	109.587	99.4156	119.759	1.20463	0.268595	0.871104
PA0318	665	333	172.477	266	151.459	624	178.216	558	156.735	973	274.915	161.968	172.477	151.459	0.878141	-0.187476	0.183546	0.736255	0.187198	175.347	172.477	178.216	1.03327	0.0472197	0.0693689	1.15884	0.00774588	164.606	172.477	156.735	0.908729	-0.138078	0.00392809	2.40582	0.000385363	223.696	172.477	274.915	1.59392	0.67258	0.0143065	1.84447	0.00101246	164.838	151.459	178.216	1.17666	0.234696	0.679853
PA0319	989	229	79.7533	277	106.052	332	63.7566	350	66.1037	449	85.3016	92.9027	79.7533	106.052	1.32975	0.411159	0.0701742	1.15382	0.103536	71.7549	79.7533	63.7566	0.799423	-0.322968	0.00703478	2.15275	0.000848269	72.9285	79.7533	66.1037	0.828852	-0.270813	0.0134192	1.87227	0.0012706	82.5275	79.7533	85.3016	1.06957	0.0970299	0.287686	0.541082	0.0182525	84.9044	106.052	63.7566	0.601182	-0.734127	4.03364e-06
PA0320	350	546	537.321	703	760.542	1750	949.628	748	399.197	2306	1237.94	648.932	537.321	760.542	1.41543	0.501244	3.81677e-09	8.4183	8.6501e-08	743.475	537.321	949.628	1.76734	0.821578	7.38213e-11	10.1318	1.27585e-11	468.259	537.321	399.197	0.742939	-0.428683	2.45349e-15	14.6102	4.08085e-16	887.629	537.321	1237.94	2.30391	1.20408	2.79209e-34	33.5541	7.72218e-35	855.085	760.542	949.628	1.24862	0.320334	0.772925
PA0321	1034	369	122.918	409	149.775	205	37.6545	239	43.1749	198	35.9792	136.346	122.918	149.775	1.21849	0.2851	0.138943	0.857165	0.157964	80.2862	122.918	37.6545	0.306339	-1.7068	1.6522e-16	15.7819	3.54576e-17	83.0464	122.918	43.1749	0.35125	-1.50943	1.66589e-14	13.7784	2.68701e-15	79.4486	122.918	35.9792	0.29271	-1.77246	2.8566e-17	16.5442	3.84809e-18	93.7147	149.775	37.6545	0.251407	-1.9919	1.63686e-22
PA0322	1394	559	138.121	517	140.431	183	24.9328	198	26.5312	174	23.4528	139.276	138.121	140.431	1.01673	0.0239361	0.990774	0.00402549	0.495749	81.5267	138.121	24.9328	0.180515	-2.46981	6.18293e-26	25.2088	1.87605e-26	82.3259	138.121	26.5312	0.192087	-2.38017	5.36415e-25	24.2705	1.27662e-25	80.7867	138.121	23.4528	0.169799	-2.5581	7.03425e-27	26.1528	1.3767e-27	82.6821	140.431	24.9328	0.177545	-2.49374	4.442e-26
PA0323	1043	414	136.718	545	197.856	668	121.64	698	125.004	279	50.2605	167.287	136.718	197.856	1.44718	0.533246	0.00142715	2.84553	0.0066208	129.179	136.718	121.64	0.889714	-0.168587	0.00573586	2.2414	0.000696003	130.861	136.718	125.004	0.914323	-0.129224	0.0116783	1.93262	0.00111137	93.4892	136.718	50.2605	0.367622	-1.4437	1.65594e-15	14.781	2.0972e-16	159.748	197.856	121.64	0.614791	-0.701832	8.56606e-10
PA0324	788	272	118.892	184	88.4153	50	12.0511	62	14.6967	22	5.2457	103.654	118.892	88.4153	0.743662	-0.427281	0.0244879	1.61105	0.0517641	65.4715	118.892	12.0511	0.101362	-3.30241	4.93703e-28	27.3065	1.63219e-28	66.7942	118.892	14.6967	0.123614	-3.01609	2.91309e-26	25.5356	7.3543e-27	62.0688	118.892	5.2457	0.0441217	-4.50237	1.35668e-32	31.8675	3.46313e-33	50.2332	88.4153	12.0511	0.136301	-2.87513	4.83712e-19
PA0325	929	74	27.4363	78	31.7918	94	19.2174	127	25.5353	62	12.5396	29.614	27.4363	31.7918	1.15875	0.212569	0.619093	0.208244	0.383973	23.3269	27.4363	19.2174	0.700439	-0.513669	0.0478488	1.32013	0.00541016	26.4858	27.4363	25.5353	0.930714	-0.103589	0.28471	0.545597	0.0240387	19.9879	27.4363	12.5396	0.457044	-1.12959	0.00192104	2.71646	0.000144427	25.5046	31.7918	19.2174	0.604478	-0.726238	0.0121425
PA0326	1049	473	155.308	472	170.374	526	95.2344	376	66.9524	226	40.48	162.841	155.308	170.374	1.097	0.133567	0.501021	0.300144	0.337382	125.271	155.308	95.2344	0.613195	-0.705582	2.21054e-08	7.6555	3.49126e-09	111.13	155.308	66.9524	0.431093	-1.21393	2.69075e-14	13.5701	4.30315e-15	97.8942	155.308	40.48	0.260643	-1.93986	2.22724e-23	22.6522	3.72932e-24	132.804	170.374	95.2344	0.558973	-0.839148	2.617e-10
PA0327	965	293	104.58	240	94.1716	1063	209.213	994	192.403	1153	224.496	99.3759	104.58	94.1716	0.900472	-0.151246	0.386948	0.412347	0.291443	156.897	104.58	209.213	2.00051	1.00036	5.52662e-05	4.25754	7.4548e-06	148.492	104.58	192.403	1.83977	0.879524	0.0010376	2.98397	0.00010526	164.538	104.58	224.496	2.14664	1.10208	3.02056e-06	5.51991	2.6379e-07	151.692	94.1716	209.213	2.22162	1.15161	7.13572e-07
PA0328	1943	959	170.002	774	150.836	371	36.2647	306	29.4173	623	60.2452	160.419	170.002	150.836	0.887256	-0.172577	0.218196	0.661153	0.208308	103.134	170.002	36.2647	0.213319	-2.22892	8.71501e-29	28.0597	2.97992e-29	99.7098	170.002	29.4173	0.17304	-2.53082	4.72778e-32	31.3253	1.53663e-32	115.124	170.002	60.2452	0.354379	-1.49664	1.27681e-19	18.8939	1.87305e-20	93.5502	150.836	36.2647	0.240425	-2.05634	2.27591e-23
PA0329	332	515	534.292	717	817.744	2758	1577.76	3030	1704.74	2457	1390.51	676.018	534.292	817.744	1.53052	0.614021	1.23581e-13	12.908	5.25681e-12	1056.02	534.292	1577.76	2.95298	1.56217	8.71477e-76	75.0597	2.39603e-75	1119.52	534.292	1704.74	3.19066	1.67385	4.16808e-94	93.3801	1.39568e-93	962.401	534.292	1390.51	2.60253	1.37992	1.86338e-51	50.7297	1.18683e-51	1197.75	817.744	1577.76	1.9294	0.948153	6.81246e-27
PA0330	671	371	190.441	327	184.528	360	101.897	315	87.6883	385	107.807	187.484	190.441	184.528	0.968948	-0.0455084	0.631594	0.199562	0.388443	146.169	190.441	101.897	0.53506	-0.902226	1.01127e-12	11.9951	1.88589e-13	139.065	190.441	87.6883	0.460449	-1.11889	9.09972e-16	15.041	1.53242e-16	149.124	190.441	107.807	0.566089	-0.820899	1.00857e-11	10.9963	1.11465e-12	143.213	184.528	101.897	0.552207	-0.856718	2.76926e-11
PA0331	1514	729	165.848	567	141.806	428	53.691	515	63.5382	627	77.8124	153.827	165.848	141.806	0.855032	-0.22595	0.126269	0.898704	0.149839	109.77	165.848	53.691	0.323736	-1.62711	1.06087e-20	19.9743	2.64057e-21	114.693	165.848	63.5382	0.383111	-1.38417	2.14251e-17	16.6691	3.80537e-18	121.83	165.848	77.8124	0.469178	-1.09179	7.46872e-14	13.1268	8.90212e-15	97.7483	141.806	53.691	0.378624	-1.40116	5.68358e-15
PA0332	467	562	414.504	495	401.351	264	107.367	286	114.394	368	148.06	407.927	414.504	401.351	0.968268	-0.0465215	0.473149	0.325002	0.327057	260.935	414.504	107.367	0.259025	-1.94884	2.2971e-59	58.6388	3.56733e-59	264.449	414.504	114.394	0.275978	-1.85738	3.47465e-56	55.4591	3.85833e-56	281.282	414.504	148.06	0.357198	-1.4852	4.3102e-45	44.3655	1.9691e-45	254.359	401.351	107.367	0.267514	-1.90231	7.64565e-55
PA0333	1271	1010	273.706	1005	299.403	296	44.2313	299	43.942	411	60.758	286.555	273.706	299.403	1.09388	0.12946	0.390544	0.40833	0.293017	158.969	273.706	44.2313	0.161601	-2.62949	1.78725e-52	51.7478	1.93397e-52	158.824	273.706	43.942	0.160544	-2.63896	2.18388e-52	51.6608	1.89425e-52	167.232	273.706	60.758	0.221982	-2.17148	1.58317e-44	43.8005	7.0558e-45	171.817	299.403	44.2313	0.147731	-2.75895	1.60194e-58
PA0334	1238	882	245.39	616	188.407	49	7.51725	58	8.75107	141	21.3996	216.898	245.39	188.407	0.767784	-0.381228	0.00342655	2.46514	0.0128901	126.454	245.39	7.51725	0.0306339	-5.02873	1.01587e-66	65.9932	2.08149e-66	127.071	245.39	8.75107	0.0356619	-4.80947	4.85214e-66	65.3141	7.82054e-66	133.395	245.39	21.3996	0.0872064	-3.51942	1.40652e-58	57.8519	1.26055e-58	97.9619	188.407	7.51725	0.0398991	-4.6475	2.55386e-50
PA0335	653	203	107.076	170	98.5761	246	71.5493	265	75.803	395	113.656	102.826	107.076	98.5761	0.920618	-0.119325	0.470485	0.327455	0.325949	89.3127	107.076	71.5493	0.66821	-0.581626	2.96737e-05	4.52763	4.05235e-06	91.4395	107.076	75.803	0.707937	-0.498308	0.000135781	3.86716	1.44675e-05	110.366	107.076	113.656	1.06145	0.086035	0.1983	0.702677	0.0127867	85.0627	98.5761	71.5493	0.725828	-0.462301	0.000594177
PA0336	479	729	524.205	644	509.08	2871	1138.36	2635	1027.54	3728	1462.34	516.643	524.205	509.08	0.971147	-0.042238	0.447473	0.349233	0.315782	831.285	524.205	1138.36	2.1716	1.11876	2.34112e-27	26.6306	7.53187e-28	775.873	524.205	1027.54	1.96019	0.970991	3.90825e-18	17.408	7.13218e-19	993.272	524.205	1462.34	2.78963	1.48007	2.26386e-62	61.6452	2.38007e-62	823.722	509.08	1138.36	2.23612	1.161	1.69659e-31
PA0337	2279	1084	163.83	830	137.902	4402	366.851	4630	379.481	4408	363.416	150.866	163.83	137.902	0.841735	-0.248561	0.0990266	1.00425	0.127706	265.34	163.83	366.851	2.23921	1.16299	1.16902e-10	9.93218	2.00115e-11	271.656	163.83	379.481	2.31631	1.21183	4.23953e-12	11.3727	6.28876e-13	263.623	163.83	363.416	2.21825	1.14942	3.94007e-10	9.4045	4.07186e-11	252.376	137.902	366.851	2.66023	1.41155	2.56969e-16
PA0338	1130	357	108.818	328	109.909	442	74.2895	502	82.9811	499	82.9716	109.363	108.818	109.909	1.01003	0.0143919	0.952817	0.0209907	0.4859	91.5535	108.818	74.2895	0.682697	-0.550682	4.34839e-05	4.36167	5.89204e-06	95.8993	108.818	82.9811	0.76257	-0.391057	0.000662153	3.17904	6.79221e-05	95.8946	108.818	82.9716	0.762483	-0.391222	0.000497978	3.30279	3.88732e-05	92.099	109.909	74.2895	0.675921	-0.565074	5.28996e-05
PA0339	755	795	362.685	684	343.04	223	56.0972	225	55.6659	277	68.9351	352.863	362.685	343.04	0.945836	-0.0803384	0.32786	0.484312	0.265282	209.391	362.685	56.0972	0.154672	-2.69272	2.51403e-70	69.5996	5.69228e-70	209.175	362.685	55.6659	0.153483	-2.70385	3.05255e-70	69.5153	5.73289e-70	215.81	362.685	68.9351	0.190069	-2.39541	5.68994e-64	63.2449	6.24212e-64	199.569	343.04	56.0972	0.16353	-2.61238	8.86323e-64
PA0340	803	226	96.9398	136	64.1297	116	27.4363	105	24.4246	128	29.9503	80.5348	96.9398	64.1297	0.661542	-0.596096	0.0067832	2.16857	0.0210732	62.1881	96.9398	27.4363	0.283024	-1.821	3.40873e-14	13.4674	6.74092e-15	60.6822	96.9398	24.4246	0.251956	-1.98875	2.45954e-15	14.6091	4.08933e-16	63.4451	96.9398	29.9503	0.308958	-1.69452	2.35684e-13	12.6277	2.76793e-14	45.783	64.1297	27.4363	0.427825	-1.22491	1.20739e-06
PA0341	800	238	102.47	195	92.2955	147	34.8988	132	30.8204	195	45.7986	97.3827	102.47	92.2955	0.900709	-0.150867	0.392764	0.405868	0.293823	68.6844	102.47	34.8988	0.340576	-1.55395	8.75266e-13	12.0579	1.63716e-13	66.6451	102.47	30.8204	0.300775	-1.73324	3.87688e-14	13.4115	6.17719e-15	74.1342	102.47	45.7986	0.446947	-1.16183	1.10747e-09	8.95567	1.12155e-10	63.5972	92.2955	34.8988	0.37812	-1.40308	2.85692e-10
PA0342	794	255	110.619	208	99.1925	608	145.434	590	138.799	996	235.693	104.906	110.619	99.1925	0.896706	-0.157294	0.357991	0.446128	0.279073	128.027	110.619	145.434	1.31473	0.39477	0.703881	0.1525	0.0702684	124.709	110.619	138.799	1.25475	0.327397	0.964934	0.0155024	0.0751818	173.156	110.619	235.693	2.13068	1.09131	2.28898e-06	5.64036	2.01617e-07	122.313	99.1925	145.434	1.46618	0.552064	0.174905
PA0343	797	249	107.609	188	89.3173	431	102.708	461	108.043	467	110.095	98.4634	107.609	89.3173	0.830014	-0.268793	0.152603	0.816436	0.166874	105.158	107.609	102.708	0.954448	-0.067262	0.047324	1.32492	0.00535307	107.826	107.609	108.043	1.00403	0.00580026	0.109415	0.960922	0.00962506	108.852	107.609	110.095	1.02309	0.0329389	0.121086	0.916905	0.00797808	96.0124	89.3173	102.708	1.14992	0.201531	0.63508
PA0344	1379	712	177.838	645	177.105	250	34.4318	313	42.3969	307	41.8294	177.472	177.838	177.105	0.995879	-0.00595795	0.835023	0.0783017	0.453325	106.135	177.838	34.4318	0.193613	-2.36875	9.85252e-32	31.0065	3.83346e-32	110.118	177.838	42.3969	0.238401	-2.06854	7.43749e-28	27.1286	2.0142e-28	109.834	177.838	41.8294	0.23521	-2.08798	1.81595e-28	27.7409	3.80129e-29	105.769	177.105	34.4318	0.194414	-2.3628	6.16135e-31
PA0345	1385	931	231.531	977	267.104	192	26.329	227	30.6147	251	34.0511	249.318	231.531	267.104	1.15364	0.206198	0.16348	0.786535	0.174455	128.93	231.531	26.329	0.113717	-3.13648	3.75994e-51	50.4248	3.79431e-51	131.073	231.531	30.6147	0.132227	-2.91891	2.48488e-48	47.6047	1.7453e-48	132.791	231.531	34.0511	0.147069	-2.76543	8.18465e-47	46.087	4.04932e-47	146.717	267.104	26.329	0.0985721	-3.34268	2.06328e-60
PA0346	362	294	279.736	214	223.842	28	14.6904	34	17.5438	37	19.2044	251.789	279.736	223.842	0.80019	-0.321585	0.00704388	2.15219	0.02167	147.213	279.736	14.6904	0.0525152	-4.25112	1.35577e-72	71.8678	3.39813e-72	148.64	279.736	17.5438	0.0627157	-3.99503	1.61462e-70	69.7919	3.04561e-70	149.47	279.736	19.2044	0.0686519	-3.86456	5.76673e-70	69.2391	8.04929e-70	119.266	223.842	14.6904	0.0656284	-3.92954	7.83634e-56
PA0347	1151	607	181.645	469	154.289	64	10.5606	60	9.7371	65	10.6107	167.967	181.645	154.289	0.849397	-0.235488	0.0973166	1.01181	0.126445	96.1026	181.645	10.5606	0.0581387	-4.10436	4.03168e-47	46.3945	3.28187e-47	95.6909	181.645	9.7371	0.0536052	-4.22148	1.67969e-47	46.7748	1.13901e-47	96.1277	181.645	10.6107	0.0584148	-4.09752	2.74579e-47	46.5613	1.38351e-47	82.4245	154.289	10.5606	0.068447	-3.86887	9.70175e-39
PA0348	1094	469	147.661	307	106.257	91	15.7982	104	17.757	77	13.2245	126.959	147.661	106.257	0.719602	-0.474729	0.00602162	2.22029	0.0192925	81.7294	147.661	15.7982	0.10699	-3.22445	7.0532e-34	33.1516	3.03824e-34	82.7088	147.661	17.757	0.120256	-3.05583	1.61207e-32	31.7926	5.31559e-33	80.4426	147.661	13.2245	0.0895604	-3.481	1.0161e-35	34.9931	2.96791e-36	61.0275	106.257	15.7982	0.148679	-2.74972	8.43484e-22
PA0349	1040	582	192.752	415	151.095	36	6.57435	55	9.87832	29	5.23928	171.924	192.752	151.095	0.783884	-0.351288	0.0157122	1.80376	0.0382829	99.6632	192.752	6.57435	0.0341078	-4.87375	1.52847e-52	51.8157	1.66061e-52	101.315	192.752	9.87832	0.0512489	-4.28634	1.38961e-50	49.8571	1.08741e-50	98.9957	192.752	5.23928	0.0271815	-5.20123	3.62699e-53	52.4405	2.54756e-53	78.8348	151.095	6.57435	0.0435113	-4.52247	2.13202e-40
PA0350	506	355	241.65	294	220.005	104	39.0361	120	44.298	156	57.9271	230.828	241.65	220.005	0.910428	-0.135383	0.229849	0.638557	0.214689	140.343	241.65	39.0361	0.16154	-2.63004	1.51965e-46	45.8183	1.19375e-46	142.974	241.65	44.298	0.183315	-2.44761	1.51672e-43	42.8191	8.4427e-44	149.789	241.65	57.9271	0.239714	-2.06061	1.34098e-37	36.8726	4.24579e-38	129.521	220.005	39.0361	0.177433	-2.49466	6.4525e-40
PA0351	473	305	222.1	247	197.73	476	191.13	377	148.879	584	231.985	209.915	222.1	197.73	0.890274	-0.167678	0.169478	0.770887	0.178241	206.615	222.1	191.13	0.86056	-0.216652	0.000127543	3.89434	1.69078e-05	185.489	222.1	148.879	0.670326	-0.577065	2.79252e-09	8.554	3.65528e-10	227.042	222.1	231.985	1.04451	0.0628212	0.0436569	1.35995	0.00297903	194.43	197.73	191.13	0.966624	-0.0489737	0.0167195
PA0352	1385	185	46.0078	132	36.0878	164	22.4894	167	22.5227	165	22.3842	41.0478	46.0078	36.0878	0.784384	-0.350367	0.239049	0.621513	0.219222	34.2486	46.0078	22.4894	0.488817	-1.03263	0.00015113	3.82065	1.99562e-05	34.2652	46.0078	22.5227	0.489541	-1.0305	0.000166371	3.77892	1.76182e-05	34.196	46.0078	22.3842	0.486531	-1.0394	0.00012857	3.89086	1.03315e-05	29.2886	36.0878	22.4894	0.623186	-0.682266	0.00996166
PA0353	1838	1375	257.672	1135	233.823	3030	313.098	3087	313.722	3121	319.048	245.747	257.672	233.823	0.907444	-0.140119	0.20221	0.694197	0.198826	285.385	257.672	313.098	1.21511	0.281082	0.70886	0.14944	0.070713	285.697	257.672	313.722	1.21753	0.283953	0.769078	0.114029	0.0609219	288.36	257.672	319.048	1.2382	0.308239	0.823153	0.0845194	0.0492139	273.46	233.823	313.098	1.33904	0.421201	0.327939
PA0354	1196	639	184.026	490	155.132	668	106.079	680	106.202	937	147.203	169.579	184.026	155.132	0.842989	-0.246414	0.0826887	1.08255	0.114831	145.052	184.026	106.079	0.576434	-0.794772	7.26792e-11	10.1386	1.25651e-11	145.114	184.026	106.202	0.577102	-0.793102	9.99784e-11	10.0001	1.3931e-11	165.614	184.026	147.203	0.799902	-0.322105	3.37584e-05	4.47162	2.79418e-06	130.605	155.132	106.079	0.683798	-0.548358	2.31744e-06
PA0355	539	276	176.372	371	260.628	4016	1415.1	4840	1677.3	4141	1443.52	218.5	176.372	260.628	1.47772	0.563371	0.000114576	3.94091	0.000879988	795.738	176.372	1415.1	8.02341	3.00421	1.78664e-190	189.748	1.50435e-189	926.835	176.372	1677.3	9.51001	3.24945	1.53578e-247	246.814	1.30076e-246	809.948	176.372	1443.52	8.18454	3.0329	3.05113e-195	194.516	1.61423e-194	837.866	260.628	1415.1	5.42959	2.44084	2.90309e-148
PA0356	824	81	33.8585	95	43.6548	335	77.2149	386	87.5012	321	73.1956	38.7566	33.8585	43.6548	1.28933	0.366626	0.300478	0.522187	0.251606	55.5367	33.8585	77.2149	2.28052	1.18936	0.00240468	2.61894	0.000298373	60.6798	33.8585	87.5012	2.58432	1.36979	0.000138934	3.85719	1.47925e-05	53.527	33.8585	73.1956	2.16181	1.11224	0.00700303	2.15471	0.000506194	60.4349	43.6548	77.2149	1.76876	0.822737	0.0503722
PA0357	812	363	153.978	315	146.889	350	81.8645	418	96.1555	559	129.349	150.434	153.978	146.889	0.953961	-0.0679976	0.572313	0.242366	0.366383	117.921	153.978	81.8645	0.531662	-0.911419	1.1342e-10	9.94531	1.94217e-11	125.067	153.978	96.1555	0.624474	-0.679287	6.09345e-08	7.21514	7.56567e-09	141.664	153.978	129.349	0.840046	-0.251459	0.000610636	3.21422	4.74417e-05	114.377	146.889	81.8645	0.55732	-0.843421	3.96099e-09
PA0358	578	61	36.3506	68	44.5469	109	35.8164	97	31.3471	124	40.3089	40.4487	36.3506	44.5469	1.22548	0.293346	0.405718	0.391776	0.299823	36.0835	36.3506	35.8164	0.985305	-0.0213571	0.304727	0.516089	0.031824	33.8488	36.3506	31.3471	0.862356	-0.213645	0.127885	0.89318	0.0111687	38.3297	36.3506	40.3089	1.10889	0.149121	0.571532	0.242959	0.0350546	40.1816	44.5469	35.8164	0.804017	-0.314703	0.0561396
PA0359	344	355	355.451	295	324.713	471	260.043	469	254.664	896	489.392	340.082	355.451	324.713	0.913525	-0.130484	0.157558	0.802561	0.170504	307.747	355.451	260.043	0.731588	-0.450896	2.69047e-11	10.5702	4.74614e-12	305.057	355.451	254.664	0.716455	-0.481052	8.70575e-12	11.0602	1.27172e-12	422.421	355.451	489.392	1.37682	0.461342	0.204667	0.688952	0.0131791	292.378	324.713	260.043	0.800841	-0.320412	1.99446e-07
PA0360	986	518	180.951	465	178.571	1402	270.056	1310	248.169	1878	357.871	179.761	180.951	178.571	0.986847	-0.0191013	0.767246	0.115065	0.431878	225.504	180.951	270.056	1.49242	0.577658	0.0659259	1.18094	0.00737671	214.56	180.951	248.169	1.37147	0.455722	0.329083	0.482695	0.0275429	269.411	180.951	357.871	1.97772	0.983835	3.57959e-07	6.44617	3.26792e-08	224.314	178.571	270.056	1.51232	0.596759	0.0307743
PA0361	1733	1160	230.552	963	210.409	251	27.508	232	25.0059	508	55.0773	220.48	230.552	210.409	0.912631	-0.131897	0.250888	0.60052	0.225884	129.03	230.552	27.508	0.119314	-3.06717	3.84016e-50	49.4157	3.62415e-50	127.779	230.552	25.0059	0.108461	-3.20475	1.68284e-51	50.774	1.4033e-51	142.815	230.552	55.0773	0.238893	-2.06556	4.93038e-36	35.3071	1.45961e-36	118.958	210.409	27.508	0.130736	-2.93527	9.67591e-44
PA0362	251	91	124.875	63	95.0392	334	252.73	324	241.115	388	290.446	109.957	124.875	95.0392	0.761072	-0.393895	0.0317239	1.49861	0.0615747	188.803	124.875	252.73	2.02385	1.01711	5.93634e-06	5.22648	8.38308e-07	182.995	124.875	241.115	1.93085	0.949235	4.51541e-05	4.3453	4.94662e-06	207.661	124.875	290.446	2.32589	1.21778	2.08431e-09	8.68104	2.09015e-10	173.884	95.0392	252.73	2.65921	1.411	1.07183e-11
PA0363	479	101	72.6265	114	90.1167	244	96.7471	277	108.018	474	185.93	81.3716	72.6265	90.1167	1.24082	0.311299	0.208363	0.68118	0.202073	84.6868	72.6265	96.7471	1.33212	0.413722	0.693359	0.159042	0.0692949	90.3225	72.6265	108.018	1.48731	0.57271	0.241102	0.6178	0.0205212	129.278	72.6265	185.93	2.56009	1.35619	6.17983e-08	7.20902	5.83838e-09	93.4319	90.1167	96.7471	1.07358	0.102423	0.347596
PA0364	1595	540	116.612	366	86.8873	208	24.7677	235	27.5208	210	24.7381	101.75	116.612	86.8873	0.745099	-0.424496	0.0267538	1.57261	0.0547746	70.6897	116.612	24.7677	0.212395	-2.23518	2.64128e-20	19.5782	6.45211e-21	72.0663	116.612	27.5208	0.236004	-2.08312	6.1027e-19	18.2145	1.14963e-19	70.6749	116.612	24.7381	0.212141	-2.23691	1.86292e-20	19.7298	2.83296e-21	55.8275	86.8873	24.7677	0.285056	-1.81068	1.5959e-12
PA0365	548	109	68.5102	53	36.6211	123	42.6293	97	33.0632	90	30.8581	52.5656	68.5102	36.6211	0.534535	-0.903644	0.00126113	2.89924	0.00604957	55.5697	68.5102	42.6293	0.622233	-0.684474	0.000259163	3.58643	3.38812e-05	50.7867	68.5102	33.0632	0.482603	-1.05109	3.34816e-06	5.47519	3.88256e-07	49.6842	68.5102	30.8581	0.450416	-1.15067	7.24973e-07	6.13968	6.53126e-08	39.6252	36.6211	42.6293	1.16406	0.21917	0.802338
PA0366	1430	491	118.265	284	75.2001	467	62.0246	558	72.8873	537	70.5579	96.7323	118.265	75.2001	0.635863	-0.653212	0.00122613	2.91147	0.00595544	90.1446	118.265	62.0246	0.524457	-0.931105	1.05811e-08	7.97547	1.69047e-09	95.576	118.265	72.8873	0.616307	-0.698279	1.42928e-06	5.84488	1.67767e-07	94.4112	118.265	70.5579	0.59661	-0.745139	3.82506e-07	6.41736	3.4862e-08	68.6124	75.2001	62.0246	0.824795	-0.277893	0.018877
PA0367	647	202	107.537	149	87.2003	413	121.235	403	116.347	387	112.386	97.3685	107.537	87.2003	0.810889	-0.302423	0.113236	0.946015	0.139151	114.386	107.537	121.235	1.12739	0.172982	0.420989	0.375729	0.0432698	111.942	107.537	116.347	1.08193	0.113604	0.28466	0.545673	0.0240387	109.962	107.537	112.386	1.0451	0.0636403	0.161615	0.791517	0.0105059	104.218	87.2003	121.235	1.39031	0.475405	0.382587
PA0367a	410	239	200.781	210	193.942	137	63.4629	127	57.8594	197	90.2796	197.362	200.781	193.942	0.965936	-0.0500012	0.601055	0.221086	0.376843	132.122	200.781	63.4629	0.31608	-1.66164	2.91196e-25	24.5358	8.64098e-26	129.32	200.781	57.8594	0.288171	-1.795	3.74568e-27	26.4265	9.82432e-28	145.53	200.781	90.2796	0.449641	-1.15315	2.02007e-17	16.6946	2.73921e-18	128.702	193.942	63.4629	0.327227	-1.61164	4.29109e-23
PA0368	998	595	205.35	455	172.63	184	35.0163	188	35.1869	252	47.4436	188.99	205.35	172.63	0.840662	-0.250403	0.0630754	1.20014	0.0971042	120.183	205.35	35.0163	0.17052	-2.55199	8.04866e-39	38.0943	4.23417e-39	120.269	205.35	35.1869	0.17135	-2.54498	1.51484e-38	37.8196	6.48506e-39	126.397	205.35	47.4436	0.231037	-2.1138	5.39938e-33	32.2677	1.40229e-33	103.823	172.63	35.0163	0.20284	-2.30159	1.74431e-29
PA0370	596	298	172.218	262	166.453	130	41.4267	129	40.4294	147	46.3424	169.336	172.218	166.453	0.966522	-0.0491254	0.632118	0.199202	0.388566	106.823	172.218	41.4267	0.240548	-2.0556	5.13218e-27	26.2897	1.62112e-27	106.324	172.218	40.4294	0.234757	-2.09076	2.65055e-27	26.5767	7.02404e-28	109.28	172.218	46.3424	0.269091	-1.89383	3.73792e-25	24.4274	6.76282e-26	103.94	166.453	41.4267	0.24888	-2.00648	5.12042e-25
PA0371	1487	558	129.251	449	114.333	380	48.5351	401	50.3718	416	52.5642	121.792	129.251	114.333	0.884584	-0.17693	0.272924	0.563958	0.237526	88.8929	129.251	48.5351	0.375512	-1.41307	2.72358e-14	13.5649	5.41183e-15	89.8112	129.251	50.3718	0.389722	-1.35948	1.22299e-13	12.9126	1.91196e-14	90.9074	129.251	52.5642	0.406684	-1.29802	3.06119e-13	12.5141	3.58231e-14	81.434	114.333	48.5351	0.424507	-1.23614	7.17757e-11
PA0372	1397	648	159.767	766	207.62	760	103.324	802	107.234	1052	141.49	183.693	159.767	207.62	1.29951	0.377971	0.0198702	1.7018	0.0444138	131.546	159.767	103.324	0.646715	-0.628799	1.02371e-07	6.98982	1.57572e-08	133.501	159.767	107.234	0.671187	-0.575212	4.85608e-07	6.31371	5.81861e-08	150.629	159.767	141.49	0.885602	-0.175269	0.00208668	2.68054	0.000156628	155.472	207.62	103.324	0.497659	-1.00677	7.60746e-15
PA0373	1367	1220	307.398	1210	335.161	1131	157.137	1166	159.325	1538	211.395	321.279	307.398	335.161	1.09032	0.124746	0.385498	0.413978	0.290668	232.267	307.398	157.137	0.511184	-0.968086	3.91436e-21	20.4073	9.87535e-22	233.361	307.398	159.325	0.518302	-0.948134	1.84646e-20	19.7337	3.69424e-21	259.396	307.398	211.395	0.687693	-0.540164	6.29033e-12	11.2013	6.99673e-13	246.149	335.161	157.137	0.46884	-1.09283	3.32081e-25
PA0374	671	157	80.591	131	73.9239	368	104.162	361	100.494	417	116.767	77.2574	80.591	73.9239	0.917273	-0.124578	0.516888	0.286603	0.343869	92.3764	80.591	104.162	1.29248	0.370137	0.835933	0.0778285	0.0823376	90.5423	80.591	100.494	1.24696	0.318414	0.996463	0.00153887	0.0774567	98.6791	80.591	116.767	1.44889	0.534945	0.332973	0.477591	0.0209879	89.0429	73.9239	104.162	1.40904	0.494715	0.370511
PA0375	1007	437	149.472	506	190.264	799	150.696	792	146.909	790	147.403	169.868	149.472	190.264	1.2729	0.348124	0.0402776	1.39494	0.0727877	150.084	149.472	150.696	1.00818	0.0117581	0.0582493	1.23471	0.0065463	148.191	149.472	146.909	0.982852	-0.0249536	0.0393267	1.40531	0.00358913	148.438	149.472	147.403	0.986152	-0.0201186	0.0333142	1.47737	0.00229186	170.48	190.264	150.696	0.792034	-0.336366	4.67736e-05
PA0376	854	2005	808.66	1882	834.445	11132	2475.7	10381	2270.57	14317	3149.93	821.552	808.66	834.445	1.03189	0.0452845	0.785686	0.104751	0.438181	1642.18	808.66	2475.7	3.06149	1.61423	1.36964e-125	124.863	7.7692e-125	1539.62	808.66	2270.57	2.80782	1.48945	1.25899e-99	98.9	4.49445e-99	1979.3	808.66	3149.93	3.89525	1.96172	2.16377e-224	223.665	1.26741e-223	1655.07	834.445	2475.7	2.96689	1.56895	1.1033e-123
PA0377	605	439	249.93	455	284.769	148	46.4611	206	63.6012	235	72.9827	267.349	249.93	284.769	1.13939	0.188266	0.193698	0.712876	0.193344	148.196	249.93	46.4611	0.185897	-2.42743	7.16237e-45	44.1449	5.0852e-45	156.766	249.93	63.6012	0.254476	-1.9744	9.50651e-37	36.022	3.73988e-37	161.456	249.93	72.9827	0.292012	-1.7759	1.61131e-33	32.7928	4.33227e-34	165.615	284.769	46.4611	0.163154	-2.61569	2.60603e-53
PA0378	731	368	173.396	306	158.504	63	16.3684	70	17.8869	87	22.3619	165.95	173.396	158.504	0.914114	-0.129554	0.326423	0.486219	0.264597	94.8823	173.396	16.3684	0.0943989	-3.40509	6.81531e-41	40.1665	4.00507e-41	95.6416	173.396	17.8869	0.103156	-3.2771	9.34729e-40	39.0293	4.2726e-40	97.8791	173.396	22.3619	0.128964	-2.95496	2.47753e-37	36.606	7.73971e-38	87.4362	158.504	16.3684	0.103268	-3.27553	4.39371e-36
PA0379	377	240	219.27	139	139.608	122	61.4613	155	76.797	169	84.2273	179.439	219.27	139.608	0.636693	-0.651329	1.12724e-05	4.94798	0.000128791	140.366	219.27	61.4613	0.2803	-1.83496	2.36707e-30	29.6258	8.73082e-31	148.033	219.27	76.797	0.350239	-1.51359	1.00496e-24	23.9979	2.37342e-25	151.749	219.27	84.2273	0.384126	-1.38035	7.9567e-23	22.0993	1.30171e-23	100.535	139.608	61.4613	0.440243	-1.18363	2.23823e-12
PA0380	200	117	201.495	141	266.947	25	23.7407	30	28.0185	70	65.7621	234.221	201.495	266.947	1.32483	0.405807	0.00457128	2.33996	0.0157687	112.618	201.495	23.7407	0.117823	-3.08531	3.13051e-44	43.5044	2.17674e-44	114.757	201.495	28.0185	0.139053	-2.84629	1.76793e-41	40.7525	8.76771e-42	133.629	201.495	65.7621	0.32637	-1.61542	7.66364e-25	24.1156	1.3662e-25	145.344	266.947	23.7407	0.0889341	-3.49112	4.57643e-62
PA0381	797	257	111.067	324	153.93	261	62.1965	217	50.8575	557	131.312	132.498	111.067	153.93	1.38592	0.470846	0.012642	1.89818	0.0331007	86.6316	111.067	62.1965	0.559992	-0.836523	1.86884e-07	6.72843	2.84166e-08	80.9621	111.067	50.8575	0.4579	-1.12689	7.08089e-10	9.14991	9.54626e-11	121.189	111.067	131.312	1.18228	0.241571	0.613314	0.212317	0.0374353	108.063	153.93	62.1965	0.404057	-1.30737	5.48588e-15
PA0382	671	185	94.9639	132	74.4882	57	16.1338	66	18.3728	115	32.202	84.726	94.9639	74.4882	0.784384	-0.350367	0.0907324	1.04224	0.121415	55.5488	94.9639	16.1338	0.169894	-2.5573	7.29979e-19	18.1367	1.69338e-19	56.6683	94.9639	18.3728	0.193471	-2.36981	1.28862e-17	16.8899	2.30773e-18	63.5829	94.9639	32.202	0.339097	-1.56023	4.16736e-12	11.3801	4.67019e-13	45.311	74.4882	16.1338	0.216595	-2.20693	4.02421e-13
PA0383	1346	662	169.403	553	155.567	39	5.50304	49	6.79994	66	9.21311	162.485	169.403	155.567	0.91832	-0.122932	0.35251	0.452829	0.277209	87.4532	169.403	5.50304	0.0324848	-4.94409	1.66679e-46	45.7781	1.30595e-46	88.1017	169.403	6.79994	0.0401405	-4.6388	9.02138e-46	45.0447	5.60694e-46	89.3083	169.403	9.21311	0.0543856	-4.20063	1.17229e-44	43.931	5.26035e-45	80.5348	155.567	5.50304	0.0353742	-4.82116	3.28112e-42
PA0384	257	155	207.734	127	187.114	90	66.5109	93	67.5933	145	106.009	197.424	207.734	187.114	0.900739	-0.15082	0.223773	0.650192	0.211455	137.123	207.734	66.5109	0.320173	-1.64308	8.82045e-26	25.0545	2.65541e-26	137.664	207.734	67.5933	0.325384	-1.61979	3.11517e-25	24.5065	7.49228e-26	156.872	207.734	106.009	0.51031	-0.970553	5.19066e-15	14.2848	6.46157e-16	126.813	187.114	66.5109	0.355456	-1.49226	1.34396e-20
PA0385	323	14	14.9291	27	31.6517	50	29.4002	33	19.0838	68	39.5561	23.2904	14.9291	31.6517	2.12013	1.08415	0.0155941	1.80704	0.0381227	22.1647	14.9291	29.4002	1.96932	0.977697	0.142541	0.846059	0.0154553	17.0065	14.9291	19.0838	1.27829	0.354218	0.943875	0.0250854	0.0737005	27.2426	14.9291	39.5561	2.64959	1.40577	0.00943995	2.02503	0.000677267	30.526	31.6517	29.4002	0.928867	-0.106456	0.269666
PA0386	1154	588	175.501	449	147.325	54	8.88733	47	7.60757	118	19.2125	161.413	175.501	147.325	0.839452	-0.252481	0.0835324	1.07814	0.115553	92.1944	175.501	8.88733	0.0506396	-4.30359	2.00585e-46	45.6977	1.56201e-46	91.5545	175.501	7.60757	0.0433476	-4.5279	4.79075e-47	46.3196	3.14975e-47	97.357	175.501	19.2125	0.109472	-3.19137	7.13904e-40	39.1464	2.50184e-40	78.1062	147.325	8.88733	0.0603247	-4.05111	7.18807e-38
PA0387	593	507	294.485	426	272.014	115	36.8321	161	50.7137	211	66.8552	283.249	294.485	272.014	0.923695	-0.114512	0.246763	0.607719	0.224067	165.658	294.485	36.8321	0.125073	-2.99916	1.64362e-62	61.7842	2.90398e-62	172.599	294.485	50.7137	0.172212	-2.53775	2.22074e-54	53.6535	2.1951e-54	180.67	294.485	66.8552	0.227024	-2.13908	4.25025e-47	46.3716	2.11556e-47	154.423	272.014	36.8321	0.135405	-2.88464	2.836e-55
PA0388	419	160	131.527	154	139.169	437	198.085	343	152.909	552	247.533	135.348	131.527	139.169	1.0581	0.0814786	0.751488	0.124078	0.427395	164.806	131.527	198.085	1.50604	0.590757	0.0982984	1.00745	0.0108215	142.218	131.527	152.909	1.16257	0.217316	0.550181	0.259494	0.044798	189.53	131.527	247.533	1.88199	0.912258	0.00013723	3.86255	1.10111e-05	168.627	139.169	198.085	1.42334	0.509279	0.185471
PA0389	620	145	80.5537	149	90.9977	94	28.7952	102	30.73	119	36.0631	85.7757	80.5537	90.9977	1.12965	0.17588	0.496468	0.304108	0.335542	54.6744	80.5537	28.7952	0.357465	-1.48412	6.52268e-10	9.18557	1.08386e-10	55.6418	80.5537	30.73	0.381484	-1.3903	3.05063e-09	8.51561	3.98468e-10	58.3084	80.5537	36.0631	0.44769	-1.15943	6.81767e-08	7.16636	6.43172e-09	59.8965	90.9977	28.7952	0.316438	-1.66	5.47918e-12
PA0390	1139	304	91.9304	230	76.461	217	36.1842	211	34.6029	288	47.509	84.1957	91.9304	76.461	0.831727	-0.265817	0.190396	0.720342	0.191445	64.0573	91.9304	36.1842	0.393605	-1.34518	4.34631e-10	9.36188	7.276e-11	63.2666	91.9304	34.6029	0.376403	-1.40965	1.72586e-10	9.76299	2.38405e-11	69.7197	91.9304	47.509	0.516793	-0.95234	2.64585e-07	6.57744	2.429e-08	56.3226	76.461	36.1842	0.473238	-1.07936	8.77578e-07
PA0391	1967	785	137.459	659	126.858	425	41.0363	475	45.1069	532	50.8177	132.159	137.459	126.858	0.922874	-0.115794	0.424685	0.371933	0.306747	89.2479	137.459	41.0363	0.298534	-1.74403	1.12795e-18	17.9477	2.60312e-19	91.2832	137.459	45.1069	0.328147	-1.60759	4.2164e-17	16.3751	7.39763e-18	94.1385	137.459	50.8177	0.369692	-1.4356	1.70518e-15	14.7682	2.1579e-16	83.947	126.858	41.0363	0.323483	-1.62824	8.24466e-16
PA0392	593	90	52.2754	84	53.6365	284	90.9593	374	117.807	412	130.542	52.9559	52.2754	53.6365	1.02604	0.0370845	0.968279	0.0139993	0.490156	71.6173	52.2754	90.9593	1.74	0.79909	0.0534668	1.27192	0.00602011	85.0411	52.2754	117.807	2.25358	1.17222	0.000203646	3.69113	2.14917e-05	91.4086	52.2754	130.542	2.4972	1.32031	1.06322e-05	4.97338	9.02337e-07	72.2979	53.6365	90.9593	1.69585	0.762005	0.0578487
PA0393	821	656	275.214	536	247.205	158	36.5508	182	41.4078	314	71.8611	261.209	275.214	247.205	0.89823	-0.154843	0.152376	0.817083	0.166856	155.882	275.214	36.5508	0.132809	-2.91258	2.90725e-57	56.5365	4.14461e-57	158.311	275.214	41.4078	0.150457	-2.73258	3.30119e-54	53.4813	3.20442e-54	173.537	275.214	71.8611	0.26111	-1.93727	4.34109e-40	39.3624	1.54441e-40	141.878	247.205	36.5508	0.147856	-2.75773	1.29516e-48
PA0394	692	599	298.147	564	308.609	786	215.725	814	219.721	1194	324.194	303.378	298.147	308.609	1.03509	0.0497593	0.838821	0.0763308	0.454228	256.936	298.147	215.725	0.723552	-0.466831	5.30581e-10	9.27525	8.8438e-11	258.934	298.147	219.721	0.736957	-0.440348	2.28746e-09	8.64065	3.01244e-10	311.171	298.147	324.194	1.08737	0.120837	0.0631788	1.19943	0.00425975	262.167	308.609	215.725	0.699022	-0.51659	1.12877e-10
PA0395	1034	463	154.23	387	141.718	1377	252.928	1309	236.468	1260	228.959	147.974	154.23	141.718	0.918876	-0.122059	0.377753	0.422792	0.287331	203.579	154.23	252.928	1.63994	0.71364	0.00740805	2.1303	0.000892879	195.349	154.23	236.468	1.53322	0.61656	0.0434563	1.36195	0.00395348	191.595	154.23	228.959	1.48453	0.570002	0.113223	0.946065	0.00748018	197.323	141.718	252.928	1.78472	0.835699	0.000292975
PA0396	1148	388	116.412	326	107.526	1091	180.495	1028	167.265	1278	209.169	111.969	116.412	107.526	0.923661	-0.114565	0.466344	0.331294	0.32438	148.454	116.412	180.495	1.55048	0.632718	0.0695191	1.1579	0.00776104	141.839	116.412	167.265	1.43683	0.522891	0.237186	0.62491	0.0201919	162.79	116.412	209.169	1.79679	0.845421	0.0017164	2.76538	0.000129546	144.011	107.526	180.495	1.67863	0.747283	0.00949983
PA0397	899	383	146.74	233	98.1369	642	135.631	606	125.912	588	122.892	122.438	146.74	98.1369	0.668781	-0.580394	0.00113107	2.94651	0.00570133	141.185	146.74	135.631	0.924295	-0.113575	0.0102255	1.99031	0.00122072	136.326	146.74	125.912	0.858061	-0.220847	0.00195782	2.70823	0.000195354	134.816	146.74	122.892	0.837484	-0.255866	0.00075748	3.12063	5.85039e-05	116.884	98.1369	135.631	1.38206	0.466819	0.379087
PA0398	404	260	221.667	203	190.261	708	332.84	713	329.657	916	426.012	205.964	221.667	190.261	0.85832	-0.220412	0.0835426	1.07809	0.115553	277.254	221.667	332.84	1.50153	0.586434	0.034894	1.45725	0.00398723	275.662	221.667	329.657	1.48717	0.57257	0.0406665	1.39076	0.00370827	323.839	221.667	426.012	1.92185	0.942498	1.63048e-07	6.78768	1.51038e-08	261.551	190.261	332.84	1.74938	0.806845	7.80609e-05
PA0399	1373	708	177.612	527	145.337	757	104.715	780	106.115	852	116.594	161.474	177.612	145.337	0.818284	-0.289326	0.0501398	1.29982	0.0837664	141.163	177.612	104.715	0.589572	-0.76226	4.1062e-10	9.38656	6.87832e-11	141.864	177.612	106.115	0.597456	-0.743096	9.32811e-10	9.03021	1.24747e-10	147.103	177.612	116.594	0.656454	-0.607234	2.70731e-08	7.56746	2.59358e-09	125.026	145.337	104.715	0.720498	-0.472934	2.43841e-05
PA0400	1184	561	163.2	415	132.719	415	66.5702	485	76.5145	448	71.0941	147.959	163.2	132.719	0.813227	-0.298269	0.05387	1.26865	0.0874499	114.885	163.2	66.5702	0.407905	-1.29369	4.23256e-16	15.3734	8.95152e-17	119.857	163.2	76.5145	0.468839	-1.09284	2.14298e-13	12.669	3.32735e-14	117.147	163.2	71.0941	0.435625	-1.19884	4.90112e-15	14.3097	6.11041e-16	99.6445	132.719	66.5702	0.501588	-0.995424	6.67897e-10
PA0401	1271	1065	288.611	1012	301.489	309	46.1739	365	53.6415	377	55.7318	295.05	288.611	301.489	1.04462	0.062976	0.75515	0.121967	0.428184	167.393	288.611	46.1739	0.159986	-2.64398	1.7282e-55	54.7624	2.22798e-55	171.126	288.611	53.6415	0.185861	-2.42771	2.73167e-51	50.5636	2.26046e-51	172.172	288.611	55.7318	0.193103	-2.37255	7.75181e-51	50.1106	4.80666e-51	173.831	301.489	46.1739	0.153153	-2.70695	5.38018e-58
PA0402	1004	259	88.8537	297	112.011	357	67.5333	411	76.4649	546	102.18	100.432	88.8537	112.011	1.26062	0.334131	0.131335	0.881621	0.15322	78.1935	88.8537	67.5333	0.760051	-0.395832	0.00178134	2.74925	0.000222774	82.6593	88.8537	76.4649	0.860571	-0.216634	0.0167345	1.77639	0.00157142	95.5169	88.8537	102.18	1.14998	0.201611	0.521712	0.282569	0.0321673	89.7719	112.011	67.5333	0.602919	-0.729963	2.33872e-06
PA0403	512	256	172.218	214	158.263	162	60.0936	177	64.5739	273	100.184	165.241	172.218	158.263	0.918968	-0.121913	0.351763	0.45375	0.276909	116.156	172.218	60.0936	0.348939	-1.51895	5.65372e-20	19.2477	1.36561e-20	118.396	172.218	64.5739	0.374954	-1.41522	1.99469e-18	17.7001	3.68054e-19	136.201	172.218	100.184	0.581729	-0.781581	3.09202e-10	9.50976	3.2157e-11	109.178	158.263	60.0936	0.379707	-1.39704	1.75821e-16
PA0404	434	173	137.298	157	136.976	100	43.7617	111	47.7735	125	54.1162	137.137	137.298	136.976	0.997655	-0.00338735	0.866335	0.0623142	0.462514	90.5301	137.298	43.7617	0.318734	-1.64958	1.19865e-17	16.9213	2.66802e-18	92.536	137.298	47.7735	0.347954	-1.52303	3.58826e-16	15.4451	6.11426e-17	95.7073	137.298	54.1162	0.39415	-1.34318	1.81785e-14	13.7404	2.21585e-15	90.3691	136.976	43.7617	0.319483	-1.64619	3.85968e-17
PA0405	569	175	105.934	134	89.172	455	151.874	422	138.533	538	177.655	97.553	105.934	89.172	0.84177	-0.248502	0.184786	0.733331	0.188038	128.904	105.934	151.874	1.43366	0.519707	0.283727	0.547099	0.0297751	122.234	105.934	138.533	1.30773	0.387067	0.714091	0.146246	0.056942	141.794	105.934	177.655	1.67704	0.745913	0.0179536	1.74585	0.00125996	120.523	89.172	151.874	1.70315	0.768209	0.0130891
PA0406	959	220	79.0157	178	70.2809	76	15.0515	105	20.4515	146	28.605	74.6483	79.0157	70.2809	0.889455	-0.169006	0.409456	0.387792	0.301565	47.0336	79.0157	15.0515	0.190487	-2.39224	4.1827e-15	14.3785	8.54105e-16	49.7336	79.0157	20.4515	0.258828	-1.94993	1.50866e-12	11.8214	2.27063e-13	53.8103	79.0157	28.605	0.362016	-1.46587	1.01597e-09	8.99312	1.0292e-10	42.6662	70.2809	15.0515	0.214161	-2.22323	1.51959e-12
PA0407	953	401	144.931	526	208.992	917	182.751	929	182.086	1226	241.716	176.961	144.931	208.992	1.44201	0.528081	0.00116558	2.93346	0.00581258	163.841	144.931	182.751	1.26095	0.334515	0.958077	0.0185995	0.0932268	163.508	144.931	182.086	1.25636	0.329256	0.950574	0.022014	0.0741298	193.323	144.931	241.716	1.6678	0.737947	0.00671327	2.17307	0.000485571	195.871	208.992	182.751	0.874442	-0.193565	0.000692265
PA0408	407	481	407.061	637	592.626	1921	896.43	1795	823.804	1352	624.151	499.844	407.061	592.626	1.45587	0.541877	2.07483e-08	7.68302	4.35203e-07	651.746	407.061	896.43	2.2022	1.13894	8.78633e-23	22.0562	2.36267e-23	615.433	407.061	823.804	2.02378	1.01705	1.50551e-16	15.8223	2.60542e-17	515.606	407.061	624.151	1.53331	0.616648	0.00187408	2.72721	0.000140961	744.528	592.626	896.43	1.51264	0.597068	8.14783e-05
PA0409	365	430	405.775	571	592.351	967	503.173	854	437.038	993	511.168	499.063	405.775	592.351	1.4598	0.545774	1.67245e-08	7.77665	3.58466e-07	454.474	405.775	503.173	1.24003	0.310375	0.869135	0.0609128	0.0853116	421.406	405.775	437.038	1.07705	0.107079	0.0321882	1.4923	0.00296015	458.471	405.775	511.168	1.25973	0.333119	0.983626	0.00716986	0.0580507	547.762	592.351	503.173	0.84945	-0.235399	7.66729e-10
PA0410	536	302	194.067	293	206.985	321	113.743	314	109.426	348	121.989	200.526	194.067	206.985	1.06657	0.0929722	0.641783	0.192612	0.391806	153.905	194.067	113.743	0.586101	-0.770779	4.88184e-11	10.3114	8.50544e-12	151.746	194.067	109.426	0.563855	-0.826605	1.03546e-11	10.9849	1.50698e-12	158.028	194.067	121.989	0.628594	-0.669799	8.77431e-10	9.05679	8.91887e-11	160.364	206.985	113.743	0.549522	-0.863752	1.37883e-12
PA0411	2048	1147	192.905	1297	239.798	1339	124.175	1260	114.92	1322	121.285	216.351	192.905	239.798	1.24309	0.313933	0.0384178	1.41547	0.0703178	158.54	192.905	124.175	0.643712	-0.635514	4.03431e-09	8.39423	6.52858e-10	153.912	192.905	114.92	0.595733	-0.747262	1.5642e-10	9.80571	2.16351e-11	157.095	192.905	121.285	0.628733	-0.669481	9.94672e-10	9.00232	1.00825e-10	181.987	239.798	124.175	0.517831	-0.949447	7.14027e-16
PA0412	875	237	93.2931	236	102.127	278	60.3421	280	59.7728	306	65.7084	97.71	93.2931	102.127	1.09469	0.13052	0.612526	0.212875	0.381528	76.8176	93.2931	60.3421	0.646801	-0.628606	4.77428e-05	4.32109	6.4529e-06	76.533	93.2931	59.7728	0.640699	-0.642281	4.39662e-05	4.35688	4.81893e-06	79.5007	93.2931	65.7084	0.704322	-0.505693	0.000253483	3.59605	2.00789e-05	81.2345	102.127	60.3421	0.590854	-0.759126	3.97228e-06
PA0413	7418	3908	181.458	3482	177.737	1844	47.2126	1948	49.0519	1325	33.5611	179.598	181.458	177.737	0.979492	-0.0298941	0.713815	0.146414	0.415244	114.335	181.458	47.2126	0.260184	-1.9424	7.23357e-27	26.1406	2.27291e-27	115.255	181.458	49.0519	0.27032	-1.88726	5.79769e-26	25.2367	1.44093e-26	107.51	181.458	33.5611	0.184952	-2.43478	2.36687e-33	32.6258	6.26612e-34	112.475	177.737	47.2126	0.265632	-1.9125	2.27152e-25
PA0414	1031	375	125.28	346	127.073	124	22.8427	146	26.4514	54	9.84107	126.177	125.28	127.073	1.01431	0.0205016	0.976134	0.0104908	0.492207	74.0613	125.28	22.8427	0.182333	-2.45535	1.47561e-23	22.831	4.08833e-24	75.8657	125.28	26.4514	0.211138	-2.24374	1.16777e-21	20.9326	2.43918e-22	67.5606	125.28	9.84107	0.0785526	-3.6702	1.77473e-31	30.7509	4.29624e-32	74.9579	127.073	22.8427	0.17976	-2.47586	1.31871e-23
PA0415	506	211	143.629	211	157.895	140	52.5486	166	61.279	152	56.4417	150.762	143.629	157.895	1.09933	0.13662	0.505543	0.296242	0.339931	98.0886	143.629	52.5486	0.365864	-1.45062	3.85378e-16	15.4141	8.16647e-17	102.454	143.629	61.279	0.426648	-1.22888	1.6709e-13	12.777	2.60279e-14	100.035	143.629	56.4417	0.39297	-1.34751	4.09812e-15	14.3874	5.11707e-16	105.222	157.895	52.5486	0.332807	-1.58724	8.49709e-19
PA0416	794	423	183.497	330	157.373	65	15.5481	48	11.2921	45	10.6488	170.435	183.497	157.373	0.857631	-0.221572	0.113756	0.944027	0.139418	99.5226	183.497	15.5481	0.0847319	-3.56095	2.42168e-44	43.6159	1.70143e-44	97.3946	183.497	11.2921	0.0615383	-4.02237	5.05727e-47	46.2961	3.30486e-47	97.0729	183.497	10.6488	0.0580324	-4.107	8.49359e-48	47.0709	4.36683e-48	86.4604	157.373	15.5481	0.0987977	-3.33938	2.70618e-36
PA0417	611	522	294.265	445	275.775	52	16.1639	40	12.2285	47	14.4532	285.02	294.265	275.775	0.937165	-0.0936243	0.322568	0.491379	0.262859	155.214	294.265	16.1639	0.0549297	-4.18627	8.09651e-76	75.0917	2.23747e-75	153.247	294.265	12.2285	0.041556	-4.5888	6.03995e-78	77.219	1.54378e-77	154.359	294.265	14.4532	0.0491163	-4.34766	3.35868e-77	76.4738	6.02023e-77	145.969	275.775	16.1639	0.0586126	-4.09265	1.19918e-69
PA0418	1415	880	214.208	852	227.992	328	44.0252	300	39.6021	476	63.2059	221.1	214.208	227.992	1.06435	0.08997	0.640769	0.193299	0.391533	129.117	214.208	44.0252	0.205525	-2.28261	1.25617e-36	35.9009	6.01181e-37	126.905	214.208	39.6021	0.184877	-2.43536	1.2586e-38	37.9001	5.43657e-39	138.707	214.208	63.2059	0.295068	-1.76088	1.01225e-28	27.9947	2.1394e-29	136.008	227.992	44.0252	0.1931	-2.37258	1.74041e-39
PA0419	722	341	162.677	209	109.609	64	16.8355	87	22.5079	148	38.5152	136.143	162.677	109.609	0.673781	-0.569649	0.000742185	3.12949	0.00413729	89.7563	162.677	16.8355	0.10349	-3.27243	1.63226e-37	36.7872	8.11432e-38	92.5925	162.677	22.5079	0.13836	-2.85351	6.94661e-34	33.1582	2.43162e-34	100.596	162.677	38.5152	0.236758	-2.07851	4.53858e-26	25.3431	8.55591e-27	63.2221	109.609	16.8355	0.153596	-2.70278	3.92631e-22
PA0420	1403	425	104.338	349	94.1898	498	67.4148	513	68.2989	717	96.0216	99.2637	104.338	94.1898	0.902741	-0.147616	0.397003	0.401206	0.295808	85.8762	104.338	67.4148	0.646122	-0.630121	1.66168e-05	4.77945	2.29602e-06	86.3182	104.338	68.2989	0.654595	-0.611325	2.6215e-05	4.58145	2.91022e-06	100.18	104.338	96.0216	0.920298	-0.119828	0.0252046	1.59852	0.00174789	80.8023	94.1898	67.4148	0.715734	-0.482506	0.000594994
PA0421	1490	826	190.943	830	210.925	1021	130.144	980	122.855	1224	154.349	200.934	190.943	210.925	1.10465	0.14359	0.413926	0.383078	0.302852	160.543	190.943	130.144	0.681585	-0.553035	5.70407e-08	7.24382	8.89414e-09	156.899	190.943	122.855	0.643414	-0.636181	6.09245e-09	8.21521	7.88631e-10	172.646	190.943	154.349	0.80835	-0.306948	3.51623e-05	4.45392	2.90817e-06	170.534	210.925	130.144	0.617014	-0.696625	2.85934e-10
PA0422	569	414	250.609	311	206.959	860	287.058	721	236.688	1740	574.572	228.784	250.609	206.959	0.825823	-0.276096	0.0254653	1.59405	0.0531065	268.834	250.609	287.058	1.14544	0.195902	0.294254	0.531278	0.0308138	243.649	250.609	236.688	0.944451	-0.0824523	0.00204787	2.6887	0.00020401	412.591	250.609	574.572	2.2927	1.19705	1.47155e-16	15.8322	1.93387e-17	247.008	206.959	287.058	1.38703	0.471998	0.187412
PA0423	575	2013	1205.83	1163	765.857	4633	1530.3	4054	1316.95	7329	2394.88	985.842	1205.83	765.857	0.63513	-0.654876	4.23648e-25	24.373	4.33837e-23	1368.07	1205.83	1530.3	1.26909	0.343795	0.74881	0.125628	0.0743953	1261.39	1205.83	1316.95	1.09216	0.127178	0.000791393	3.10161	8.06811e-05	1800.36	1205.83	2394.88	1.98609	0.989931	2.83351e-40	39.5477	1.01912e-40	1148.08	765.857	1530.3	1.99816	0.998671	1.32271e-29
PA0424	443	90	69.9758	77	65.8147	180	77.1707	154	64.9338	205	86.9476	67.8953	69.9758	65.8147	0.940535	-0.0884464	0.644185	0.190989	0.392839	73.5732	69.9758	77.1707	1.10282	0.141196	0.435662	0.36085	0.0447011	67.4548	69.9758	64.9338	0.927946	-0.107887	0.0846	1.07263	0.00750994	78.4617	69.9758	86.9476	1.24254	0.313289	0.924614	0.0340395	0.0547749	71.4927	65.8147	77.1707	1.17254	0.229642	0.769718
PA0425	1151	874	261.544	793	260.876	1729	285.301	1627	264.038	2268	370.233	261.21	261.544	260.876	0.997444	-0.00369229	0.814422	0.0891503	0.446968	273.423	261.544	285.301	1.09083	0.125429	0.10284	0.987837	0.0112984	262.791	261.544	264.038	1.00953	0.0136883	0.0148345	1.82873	0.00140031	315.889	261.544	370.233	1.41556	0.501378	0.149053	0.82666	0.00972585	273.088	260.876	285.301	1.09363	0.129121	0.16487
PA0426	3140	1494	163.882	1514	182.571	2773	167.727	2594	154.31	2150	128.652	173.226	163.882	182.571	1.11404	0.155805	0.402455	0.395283	0.298408	165.804	163.882	167.727	1.02347	0.0334633	0.0638742	1.19467	0.00715308	159.096	163.882	154.31	0.941594	-0.0868224	0.0117894	1.92851	0.00112145	146.267	163.882	128.652	0.785029	-0.349181	5.01125e-05	4.30005	4.11252e-06	175.149	182.571	167.727	0.918695	-0.122342	0.00601031
PA0427	1457	1252	295.974	1082	281.193	919	119.795	994	127.433	725	93.4944	288.583	295.974	281.193	0.950057	-0.0739139	0.405776	0.391714	0.299823	207.885	295.974	119.795	0.404749	-1.3049	3.58992e-28	27.4449	1.19342e-28	211.703	295.974	127.433	0.430553	-1.21574	7.11967e-26	25.1475	1.7634e-26	194.734	295.974	93.4944	0.315887	-1.66252	8.54028e-37	36.0685	2.60349e-37	200.494	281.193	119.795	0.426026	-1.23099	2.07853e-24
PA0428	1919	1195	214.488	1094	215.863	1247	123.417	1357	132.087	1066	104.373	215.175	214.488	215.863	1.00641	0.00922225	0.904346	0.0436654	0.472498	168.952	214.488	123.417	0.575404	-0.797353	1.83201e-12	11.7371	3.38559e-13	173.287	214.488	132.087	0.615824	-0.699411	8.11437e-11	10.0907	1.13358e-11	159.43	214.488	104.373	0.486617	-1.03914	1.37321e-16	15.8623	1.8068e-17	169.64	215.863	123.417	0.571737	-0.806576	3.66314e-12
PA0429	1070	506	162.883	493	174.461	1411	250.453	1346	234.971	1048	184.028	168.672	162.883	174.461	1.07108	0.0990704	0.64161	0.192729	0.391806	206.668	162.883	250.453	1.53763	0.620705	0.0395345	1.40302	0.00450316	198.927	162.883	234.971	1.44258	0.528648	0.150084	0.823666	0.0129997	173.456	162.883	184.028	1.12982	0.176092	0.303562	0.517753	0.0192152	212.457	174.461	250.453	1.43558	0.521634	0.1156
PA0430	872	280	110.599	204	88.5829	81	17.6422	89	19.0646	94	20.2544	99.5909	110.599	88.5829	0.800938	-0.320238	0.0913859	1.03912	0.121889	64.1205	110.599	17.6422	0.159515	-2.64824	2.47389e-22	21.6066	6.53176e-23	64.8317	110.599	19.0646	0.172376	-2.53637	1.83658e-21	20.736	3.81037e-22	65.4266	110.599	20.2544	0.183134	-2.44903	4.52774e-21	20.3441	7.02209e-22	53.1125	88.5829	17.6422	0.19916	-2.328	4.61302e-16
PA0431	554	228	141.754	299	204.361	87	29.8259	95	32.0308	123	41.716	173.057	141.754	204.361	1.44166	0.527732	0.0013322	2.87543	0.00630729	85.7898	141.754	29.8259	0.210406	-2.24875	1.80162e-24	23.7443	5.18622e-25	86.8922	141.754	32.0308	0.225961	-2.14586	2.54654e-23	22.594	5.63808e-24	91.7348	141.754	41.716	0.294285	-1.76471	1.35761e-19	18.8672	1.98803e-20	117.093	204.361	29.8259	0.145947	-2.77648	1.02666e-40
PA0432	1409	972	237.61	1027	275.991	1411	190.195	1242	164.651	1950	260.034	256.801	237.61	275.991	1.16153	0.216028	0.135919	0.866721	0.156261	213.903	237.61	190.195	0.800451	-0.321114	3.47474e-06	5.45908	4.97289e-07	201.13	237.61	164.651	0.692947	-0.529184	4.42305e-09	8.35428	5.74776e-10	248.822	237.61	260.034	1.09438	0.130108	0.11198	0.950859	0.00740253	233.093	275.991	190.195	0.689135	-0.537142	4.68041e-10
PA0433	434	231	183.329	207	180.6	82	35.8846	80	34.4313	94	40.6954	181.964	183.329	180.6	0.985111	-0.021642	0.753076	0.123161	0.427822	109.607	183.329	35.8846	0.195738	-2.353	1.81627e-32	31.7408	7.26078e-33	108.88	183.329	34.4313	0.187812	-2.41264	4.95968e-33	32.3045	1.6698e-33	112.012	183.329	40.6954	0.22198	-2.1715	2.17556e-30	29.6624	4.9557e-31	108.242	180.6	35.8846	0.198697	-2.33136	3.92133e-31
PA0434	2192	657	103.237	467	80.6701	47	4.07231	35	2.98251	80	6.85736	91.9534	103.237	80.6701	0.781409	-0.355851	0.0738252	1.1318	0.106525	53.6545	103.237	4.07231	0.0394463	-4.66396	1.11769e-28	27.9517	3.79762e-29	53.1096	103.237	2.98251	0.02889	-5.11329	4.66281e-29	28.3314	1.33474e-29	55.047	103.237	6.85736	0.0664236	-3.91216	4.56358e-27	26.3407	9.02309e-28	42.3712	80.6701	4.07231	0.0504811	-4.30811	5.31417e-22
PA0435	1478	816	190.163	523	133.987	25	3.21254	29	3.66503	29	3.68664	162.075	190.163	133.987	0.704593	-0.505138	0.00100577	2.9975	0.00523032	96.6876	190.163	3.21254	0.0168937	-5.88737	4.18202e-52	51.3786	4.47146e-52	96.9138	190.163	3.66503	0.0192731	-5.69727	3.62663e-52	51.4405	3.12683e-52	96.9246	190.163	3.68664	0.0193868	-5.68878	1.81383e-52	51.7414	1.22927e-52	68.5999	133.987	3.21254	0.0239765	-5.38224	4.55681e-37
PA0436	620	208	115.553	230	140.466	609	186.556	602	181.367	624	189.104	128.01	115.553	140.466	1.2156	0.28167	0.1571	0.803823	0.170209	151.054	115.553	186.556	1.61446	0.691055	0.0296846	1.52747	0.00341513	148.46	115.553	181.367	1.56956	0.650359	0.0502262	1.29907	0.00455022	152.328	115.553	189.104	1.63651	0.710625	0.0247286	1.6068	0.00171669	163.511	140.466	186.556	1.32812	0.409384	0.494762
PA0437	1271	446	120.864	419	124.826	198	29.5871	158	23.2202	67	9.90459	122.845	120.864	124.826	1.03278	0.0465267	0.910933	0.0405136	0.474684	75.2258	120.864	29.5871	0.244796	-2.03035	3.2396e-19	18.4895	7.61675e-20	72.0423	120.864	23.2202	0.192117	-2.37994	4.49479e-22	21.3473	9.54077e-23	65.3845	120.864	9.90459	0.0819479	-3.60915	3.74193e-30	29.4269	8.42428e-31	77.2065	124.826	29.5871	0.237027	-2.07687	8.447e-20
PA0438	1250	781	215.204	624	189.021	128	19.4484	154	23.0125	89	13.3779	202.113	215.204	189.021	0.878335	-0.187156	0.137962	0.86024	0.157302	117.326	215.204	19.4484	0.0903718	-3.46798	6.7586e-51	50.1701	6.70734e-51	119.108	215.204	23.0125	0.106934	-3.22521	2.12429e-48	47.6728	1.50179e-48	114.291	215.204	13.3779	0.0621637	-4.00778	3.61374e-55	54.442	2.80893e-55	104.235	189.021	19.4484	0.10289	-3.28083	9.59607e-43
PA0439	1277	328	88.4692	279	82.7274	227	33.7612	155	22.6722	29	4.26692	85.5983	88.4692	82.7274	0.935098	-0.0968106	0.57788	0.238162	0.368922	61.1152	88.4692	33.7612	0.381616	-1.38981	4.4465e-10	9.35198	7.43911e-11	55.5707	88.4692	22.6722	0.256273	-1.96425	5.7586e-14	13.2397	9.12827e-15	46.3681	88.4692	4.26692	0.0482305	-4.37391	1.83125e-24	23.7373	3.20956e-25	58.2443	82.7274	33.7612	0.408102	-1.293	1.2542e-08
PA0440	1367	858	216.186	648	179.491	168	23.3413	101	13.8009	27	3.7111	197.839	216.186	179.491	0.830261	-0.268364	0.0428967	1.36758	0.0753059	119.764	216.186	23.3413	0.107968	-3.21132	1.16143e-48	47.935	1.01274e-48	114.994	216.186	13.8009	0.0638379	-3.96944	9.41103e-55	54.0264	9.56503e-55	109.949	216.186	3.7111	0.0171662	-5.86428	3.31449e-59	58.4796	3.08866e-59	101.416	179.491	23.3413	0.130041	-2.94296	1.212e-37
PA0441	1439	525	125.663	439	115.515	583	76.9469	403	52.3116	87	11.3597	120.589	125.663	115.515	0.919246	-0.121476	0.427711	0.368849	0.308292	101.305	125.663	76.9469	0.612327	-0.707626	4.64084e-07	6.3334	6.94685e-08	88.9874	125.663	52.3116	0.416284	-1.26436	2.36549e-12	11.6261	3.53558e-13	68.5114	125.663	11.3597	0.0903978	-3.46757	1.39872e-30	29.8543	3.22874e-31	96.2311	115.515	76.9469	0.666118	-0.586149	2.33969e-05
PA0442	116	20	59.3856	11	35.9063	0	0	0	0	0	0	47.646	59.3856	35.9063	0.60463	-0.725876	0.0122766	1.91092	0.0324514	29.6928	59.3856	0	0	#NAME?	1.18233e-16	15.9273	2.54753e-17	29.6928	59.3856	0	0	#NAME?	1.2736e-16	15.895	2.20495e-17	29.6928	59.3856	0	0	#NAME?	1.07133e-16	15.9701	1.41814e-17	17.9532	35.9063	0	0	#NAME?	6.08897e-11
PA0443	1490	273	63.1082	197	50.0629	123	15.6784	137	17.1747	51	6.43119	56.5855	63.1082	50.0629	0.793287	-0.334085	0.185838	0.730866	0.18851	39.3933	63.1082	15.6784	0.248437	-2.00905	1.19683e-10	9.92197	2.04746e-11	40.1414	63.1082	17.1747	0.272146	-1.87755	5.74567e-10	9.24066	7.78015e-11	34.7697	63.1082	6.43119	0.101907	-3.29467	1.12787e-15	14.9477	1.43898e-16	32.8707	50.0629	15.6784	0.313174	-1.67496	2.77648e-07
PA0444	1283	609	163.493	406	119.822	210	31.0868	169	24.6045	82	12.0087	141.657	163.493	119.822	0.732884	-0.448342	0.00595318	2.22525	0.0191175	97.29	163.493	31.0868	0.190141	-2.39486	1.36165e-29	28.8659	4.87878e-30	94.0489	163.493	24.6045	0.150492	-2.73224	6.62787e-33	32.1786	2.2159e-33	87.751	163.493	12.0087	0.0734505	-3.76708	4.09493e-41	40.3878	1.53334e-41	75.4542	119.822	31.0868	0.259442	-1.94651	6.34176e-18
PA0445	1016	2	0.678025	6	2.23611	7	1.30854	3	0.551545	2	0.369865	1.11806	0	2.23611	Inf	Inf	0.356408	0.448053	0.278456	0.654271	0	1.30854	Inf	Inf	0.766452	0.115515	0.07598	0	0	0	NA	NA	NA	inf	NA	0	0	0	NA	NA	NA	inf	NA	1.77233	2.23611	1.30854	0.585186	-0.773032	0.490295
PA0446	1223	605	170.388	449	139.013	347	53.8873	280	42.7647	331	50.8521	154.7	170.388	139.013	0.815864	-0.2936	0.0520065	1.28394	0.0855464	112.137	170.388	53.8873	0.316263	-1.6608	1.1359e-21	20.9447	2.94146e-22	106.576	170.388	42.7647	0.250985	-1.99433	7.79576e-26	25.1081	1.92424e-26	110.62	170.388	50.8521	0.298449	-1.74444	5.7849e-23	22.2377	9.53539e-24	96.4502	139.013	53.8873	0.387642	-1.3672	2.4619e-14
PA0447	1181	532	155.157	403	129.209	1458	234.472	1244	196.754	1416	225.279	142.183	155.157	129.209	0.832761	-0.264026	0.090793	1.04195	0.121415	194.814	155.157	234.472	1.51119	0.595688	0.067164	1.17286	0.00750902	175.956	155.157	196.754	1.2681	0.342668	0.879622	0.0557039	0.0690831	190.218	155.157	225.279	1.45194	0.537985	0.172401	0.763459	0.011176	181.84	129.209	234.472	1.81468	0.859715	0.000285595
PA0448	908	220	83.4538	154	64.2201	720	150.602	811	166.836	755	156.231	73.8369	83.4538	64.2201	0.769529	-0.377953	0.0902946	1.04434	0.121135	117.028	83.4538	150.602	1.80461	0.851689	0.00621502	2.20656	0.000752451	125.145	83.4538	166.836	1.99914	0.999378	0.000281561	3.55043	2.94269e-05	119.843	83.4538	156.231	1.87207	0.904635	0.00276072	2.55898	0.000205483	107.411	64.2201	150.602	2.34509	1.22964	5.89838e-06
PA0449	539	260	166.148	217	152.443	553	194.859	509	176.394	723	252.033	159.295	166.148	152.443	0.917515	-0.124196	0.353214	0.451962	0.277444	180.503	166.148	194.859	1.17281	0.229964	0.525854	0.279135	0.0533929	171.271	166.148	176.394	1.06167	0.0863333	0.133852	0.873374	0.0116545	209.09	166.148	252.033	1.51692	0.601146	0.0612138	1.21315	0.00413066	173.651	152.443	194.859	1.27824	0.35416	0.727713
PA0450	1622	476	101.08	301	70.267	118	13.817	118	13.5889	73	8.45628	85.6735	101.08	70.267	0.695162	-0.524578	0.0132425	1.87803	0.034139	57.4485	101.08	13.817	0.136694	-2.87098	7.24557e-22	21.1399	1.88532e-22	57.3345	101.08	13.5889	0.134437	-2.895	6.5459e-22	21.184	1.38198e-22	54.7682	101.08	8.45628	0.0836592	-3.57933	2.25894e-25	24.6461	4.14412e-26	42.042	70.267	13.817	0.196636	-2.3464	3.85537e-13
PA0451	1331	1007	260.592	910	258.881	346	49.3721	387	54.3109	401	56.6075	259.736	260.592	258.881	0.993433	-0.00950511	0.779491	0.108189	0.436567	154.982	260.592	49.3721	0.189461	-2.40002	3.05958e-46	45.5143	2.3453e-46	157.451	260.592	54.3109	0.208414	-2.26248	1.35929e-43	42.8667	7.60562e-44	158.6	260.592	56.6075	0.217227	-2.20273	4.7564e-43	42.3227	1.94779e-43	154.126	258.881	49.3721	0.190714	-2.39052	6.59279e-45
PA0451a	731	269	126.749	180	93.2376	127	32.9966	100	25.5527	105	26.9885	109.993	126.749	93.2376	0.735609	-0.442989	0.0165526	1.78113	0.0397283	79.8728	126.749	32.9966	0.260331	-1.94158	3.0463e-19	18.5162	7.17166e-20	76.1508	126.749	25.5527	0.201601	-2.31043	1.78068e-22	21.7494	3.84203e-23	76.8687	126.749	26.9885	0.212929	-2.23155	4.76014e-22	21.3224	7.59438e-23	63.1171	93.2376	32.9966	0.353898	-1.49859	4.57962e-11
PA0452	794	107	46.4165	118	56.2727	189	45.209	208	48.9324	145	34.3127	51.3446	46.4165	56.2727	1.21234	0.277796	0.377487	0.423098	0.287291	45.8128	46.4165	45.209	0.973985	-0.0380287	0.225543	0.646772	0.0239206	47.6745	46.4165	48.9324	1.0542	0.076152	0.409108	0.388162	0.0339056	40.3646	46.4165	34.3127	0.739235	-0.435896	0.0166098	1.77964	0.00116841	50.7408	56.2727	45.209	0.803392	-0.315825	0.0315423
PA0454	2201	957	149.762	595	102.361	536	46.2518	513	43.5363	386	32.9515	126.061	149.762	102.361	0.683489	-0.549009	0.00171368	2.76607	0.00759331	98.0068	149.762	46.2518	0.308835	-1.69509	1.22509e-19	18.9118	2.91598e-20	96.649	149.762	43.5363	0.290703	-1.78238	1.61279e-20	19.7924	3.23123e-21	91.3566	149.762	32.9515	0.220026	-2.18426	2.9154e-25	24.5353	5.31278e-26	74.3062	102.361	46.2518	0.451851	-1.14608	3.72229e-09
PA0455	1376	938	234.798	743	204.459	753	103.935	771	104.662	817	111.561	219.628	234.798	204.459	0.870789	-0.199606	0.101738	0.992516	0.129751	169.366	234.798	103.935	0.442656	-1.17574	2.69649e-20	19.5692	6.584e-21	169.73	234.798	104.662	0.445755	-1.16568	6.15024e-20	19.2111	1.20318e-20	173.179	234.798	111.561	0.475135	-1.07359	1.21082e-18	17.9169	1.70826e-19	154.197	204.459	103.935	0.508339	-0.976137	3.6236e-14
PA0456	209	3563	5871.9	3497	6335.57	24904	22631.1	20793	18583.4	9530	8567.5	6103.73	5871.9	6335.57	1.07896	0.109645	0.00131296	2.88175	0.00623755	14251.5	5871.9	22631.1	3.85414	1.94641	0	inf	0	12227.6	5871.9	18583.4	3.1648	1.66211	0	inf	0	7219.7	5871.9	8567.5	1.45907	0.545046	2.74953e-18	17.5607	3.84275e-19	14483.3	6335.57	22631.1	3.57208	1.83676	0
PA0457	524	187	122.919	139	100.443	208	75.3903	199	70.9374	317	113.667	111.681	122.919	100.443	0.817147	-0.291333	0.101155	0.99501	0.129489	99.1547	122.919	75.3903	0.613332	-0.705259	6.49511e-07	6.18741	9.65012e-08	96.9283	122.919	70.9374	0.577106	-0.793091	1.25576e-07	6.90109	1.53838e-08	118.293	122.919	113.667	0.924732	-0.112893	0.0166087	1.77967	0.00116841	87.9166	100.443	75.3903	0.750578	-0.413926	0.00106026
PA0457.1	374	212	195.242	98	99.218	45	22.852	49	24.4725	35	17.5834	147.23	195.242	99.218	0.508179	-0.97659	6.73534e-09	8.17164	1.478e-07	109.047	195.242	22.852	0.117044	-3.09487	5.24653e-43	42.2801	3.43531e-43	109.857	195.242	24.4725	0.125344	-2.99603	7.72682e-42	41.112	3.89911e-42	106.413	195.242	17.5834	0.0900596	-3.47298	1.3188e-46	45.8798	6.46618e-47	61.035	99.218	22.852	0.230321	-2.11828	2.36658e-16
PA0458	1433	235	56.4847	130	34.3505	319	42.2793	294	38.3226	374	49.038	45.4176	56.4847	34.3505	0.608138	-0.717529	0.0155828	1.80735	0.0381227	49.382	56.4847	42.2793	0.748509	-0.417908	0.0105426	1.97705	0.0012569	47.4037	56.4847	38.3226	0.67846	-0.559665	0.00320059	2.49477	0.000315425	52.7614	56.4847	49.038	0.868164	-0.20396	0.0544612	1.26391	0.00369095	38.3149	34.3505	42.2793	1.23082	0.299621	0.998596
PA0459	2552	1750	236.193	1891	280.574	2812	209.275	2621	191.84	2937	216.237	258.383	236.193	280.574	1.1879	0.248415	0.0801534	1.09608	0.112497	222.734	236.193	209.275	0.886036	-0.174562	0.000241433	3.6172	3.15862e-05	214.017	236.193	191.84	0.81222	-0.300058	8.8555e-06	5.05279	1.0061e-06	226.215	236.193	216.237	0.915512	-0.12735	0.000628494	3.2017	4.8806e-05	244.925	280.574	209.275	0.745884	-0.422977	3.14772e-08
PA0460	578	677	403.432	719	471.018	2118	695.956	1847	596.888	4009	1303.21	437.225	403.432	471.018	1.16753	0.223456	0.0432063	1.36445	0.0755537	549.694	403.432	695.956	1.72509	0.786671	1.85205e-07	6.73235	2.81815e-08	500.16	403.432	596.888	1.47953	0.565135	0.00742536	2.12928	0.000716742	853.323	403.432	1303.21	3.23032	1.69168	3.34954e-72	71.475	5.11026e-72	583.487	471.018	695.956	1.47756	0.563215	0.00197731
PA0461	887	301	116.883	265	113.125	934	199.989	921	193.95	1148	243.179	115.004	116.883	113.125	0.967846	-0.047151	0.700865	0.154366	0.411171	158.436	116.883	199.989	1.71102	0.774855	0.00636692	2.19607	0.00077015	155.417	116.883	193.95	1.65935	0.730617	0.0131	1.88273	0.00124228	180.031	116.883	243.179	2.08053	1.05695	4.03052e-06	5.39464	3.49478e-07	156.557	113.125	199.989	1.76786	0.822006	0.00165927
PA0462	509	409	276.767	622	462.71	1531	571.269	1345	493.581	2806	1035.8	369.739	276.767	462.71	1.67184	0.741434	3.24078e-11	10.4894	9.84677e-10	424.018	276.767	571.269	2.06408	1.0455	1.73539e-12	11.7606	3.21364e-13	385.174	276.767	493.581	1.78338	0.834613	1.11225e-06	5.9538	1.31484e-07	656.285	276.767	1035.8	3.74251	1.904	2.53477e-71	70.5961	3.69531e-71	516.99	462.71	571.269	1.23462	0.304064	0.965656
PA0463	689	319	159.471	265	145.634	397	109.435	416	112.779	741	202.072	152.552	159.471	145.634	0.913234	-0.130944	0.342472	0.465375	0.27218	134.453	159.471	109.435	0.686237	-0.543222	8.95477e-07	6.04795	1.32243e-07	136.125	159.471	112.779	0.707208	-0.499794	3.10161e-06	5.50841	3.6015e-07	180.771	159.471	202.072	1.26714	0.341579	0.96581	0.0151083	0.0570608	127.534	145.634	109.435	0.751436	-0.412278	8.33956e-05
PA0464	1424	832	201.244	721	191.717	338	45.0807	301	39.483	716	94.4736	196.481	201.244	191.717	0.952662	-0.0699641	0.510009	0.292422	0.340944	123.162	201.244	45.0807	0.22401	-2.15836	9.00229e-33	32.0456	3.64749e-33	120.363	201.244	39.483	0.196195	-2.34964	2.99774e-35	34.5232	1.11054e-35	147.859	201.244	94.4736	0.469448	-1.09096	1.78972e-16	15.7472	2.34448e-17	118.399	191.717	45.0807	0.235141	-2.0884	1.05729e-29
PA0465	1358	283	71.7788	189	52.6985	94	13.1465	86	11.8291	152	21.0306	62.2386	71.7788	52.6985	0.734179	-0.445796	0.0697828	1.15625	0.103248	42.4627	71.7788	13.1465	0.183154	-2.44887	3.95346e-14	13.403	7.78957e-15	41.8039	71.7788	11.8291	0.1648	-2.60121	9.12846e-15	14.0396	1.48739e-15	46.4047	71.7788	21.0306	0.292992	-1.77107	1.07356e-10	9.96917	1.13963e-11	32.9225	52.6985	13.1465	0.249467	-2.00308	6.34237e-09
PA0466	302	51	58.1664	100	125.38	17	10.6912	12	7.42212	26	16.1761	91.7733	58.1664	125.38	2.15554	1.10805	9.50749e-07	6.02193	1.44437e-05	34.4288	58.1664	10.6912	0.183803	-2.44377	1.03724e-11	10.9841	1.85206e-12	32.7943	58.1664	7.42212	0.127601	-2.97028	1.67965e-13	12.7748	2.61547e-14	37.1713	58.1664	16.1761	0.2781	-1.84632	2.82377e-09	8.54917	2.81962e-10	68.0357	125.38	10.6912	0.08527	-3.55182	2.22177e-30
PA0467	620	437	242.772	371	226.578	101	30.9395	77	23.1981	157	47.579	234.675	242.772	226.578	0.933296	-0.099594	0.346012	0.460909	0.273813	136.856	242.772	30.9395	0.127442	-2.97208	1.67116e-51	50.777	1.72521e-51	132.985	242.772	23.1981	0.0955551	-3.38752	3.77124e-56	55.4235	4.16625e-56	145.176	242.772	47.579	0.195982	-2.35121	1.07208e-42	41.9698	4.31483e-43	128.759	226.578	30.9395	0.136551	-2.87249	3.47127e-46
PA0468	950	631	228.778	600	239.146	105	20.9918	111	21.8249	199	39.3583	233.962	228.778	239.146	1.04532	0.0639426	0.77569	0.110312	0.435335	124.885	228.778	20.9918	0.0917559	-3.44605	8.71756e-54	53.0596	1.01682e-53	125.302	228.778	21.8249	0.0953977	-3.3899	4.8513e-53	52.3141	4.38398e-53	134.068	228.778	39.3583	0.172037	-2.53921	3.86787e-43	42.4125	1.59588e-43	130.069	239.146	20.9918	0.087778	-3.51	5.64697e-56
PA0469	857	399	160.362	347	153.315	1033	228.93	973	212.073	1257	275.589	156.838	160.362	153.315	0.956056	-0.064833	0.57744	0.238493	0.368727	194.646	160.362	228.93	1.42758	0.513575	0.202017	0.694612	0.0215656	186.218	160.362	212.073	1.32247	0.40323	0.575509	0.239948	0.0467321	217.975	160.362	275.589	1.71854	0.781186	0.0014666	2.83369	0.000111256	191.123	153.315	228.93	1.4932	0.578408	0.0612652
PA0470	2408	681	97.4092	630	99.065	243	19.1661	312	24.202	292	22.7842	98.2371	97.4092	99.065	1.017	0.0243172	0.993728	0.0027323	0.496104	58.2876	97.4092	19.1661	0.196758	-2.3455	5.87188e-18	17.2312	1.32064e-18	60.8056	97.4092	24.202	0.248457	-2.00893	1.50884e-15	14.8214	2.52128e-16	60.0967	97.4092	22.7842	0.233902	-2.09602	2.28353e-16	15.6414	2.97946e-17	59.1155	99.065	19.1661	0.19347	-2.36982	4.63485e-18
PA0471	971	575	203.966	425	165.732	209	40.88	277	53.2861	320	61.921	184.849	203.966	165.732	0.812546	-0.299479	0.0305505	1.51498	0.060127	122.423	203.966	40.88	0.200425	-2.31886	1.84055e-35	34.7351	8.41254e-36	128.626	203.966	53.2861	0.26125	-1.9365	9.94659e-30	29.0023	2.93275e-30	132.944	203.966	61.921	0.303585	-1.71983	8.79765e-27	26.0556	1.71161e-27	103.306	165.732	40.88	0.246663	-2.01938	4.51262e-25
PA0472	518	380	252.675	285	208.33	721	264.356	638	230.062	959	347.853	230.503	252.675	208.33	0.824495	-0.278417	0.0238339	1.62281	0.050871	258.516	252.675	264.356	1.04623	0.0651957	0.0391265	1.40753	0.00445951	241.369	252.675	230.062	0.910503	-0.135264	0.000518779	3.28502	5.35074e-05	300.264	252.675	347.853	1.37668	0.461193	0.285495	0.544402	0.0181241	236.343	208.33	264.356	1.26893	0.343613	0.743766
PA0473	749	318	146.236	368	186.038	379	96.1039	400	99.7544	508	127.435	166.137	146.236	186.038	1.27218	0.347299	0.0430651	1.36587	0.0754709	121.17	146.236	96.1039	0.657183	-0.605633	6.08412e-07	6.2158	9.05447e-08	122.995	146.236	99.7544	0.682146	-0.551848	2.5092e-06	5.60046	2.92303e-07	136.836	146.236	127.435	0.871434	-0.198536	0.00216773	2.664	0.00016234	141.071	186.038	96.1039	0.516581	-0.952932	1.06529e-12
PA0474	404	145	123.622	156	146.211	22	10.3425	10	4.62352	19	8.83649	134.916	123.622	146.211	1.18272	0.242113	0.219205	0.659149	0.208996	66.9823	123.622	10.3425	0.0836621	-3.57928	1.60946e-30	29.7933	5.9732e-31	64.1228	123.622	4.62352	0.0374004	-4.7408	4.83747e-34	33.3154	1.70299e-34	66.2293	123.622	8.83649	0.0714799	-3.80632	1.14706e-31	30.9404	2.80787e-32	78.2766	146.211	10.3425	0.0707368	-3.82139	1.41459e-36
PA0475	569	351	212.473	303	201.635	113	37.7181	94	30.8581	154	50.8529	207.054	212.473	201.635	0.948991	-0.0755331	0.474252	0.323991	0.327275	125.096	212.473	37.7181	0.177519	-2.49395	2.52673e-39	38.5974	1.37398e-39	121.666	212.473	30.8581	0.145233	-2.78356	6.94895e-43	42.1581	3.71949e-43	131.663	212.473	50.8529	0.239338	-2.06288	2.6702e-33	32.5735	7.05208e-34	119.677	201.635	37.7181	0.187061	-2.41842	9.90954e-36
PA0476	1727	673	134.225	534	117.081	1053	115.803	1047	113.242	579	62.9932	125.653	134.225	117.081	0.872274	-0.197147	0.22084	0.655922	0.209903	125.014	134.225	115.803	0.862755	-0.212977	0.00307692	2.51188	0.000379166	123.733	134.225	113.242	0.843677	-0.245238	0.00205472	2.68725	0.000204645	98.6089	134.225	62.9932	0.469312	-1.09138	1.73094e-11	10.7617	1.89702e-12	116.442	117.081	115.803	0.989087	-0.0158305	0.0937302
PA0477	926	439	163.291	380	155.385	157	32.2012	172	34.6953	119	24.1459	159.338	163.291	155.385	0.951581	-0.0716014	0.546238	0.262618	0.35629	97.7462	163.291	32.2012	0.197201	-2.34226	5.53364e-29	28.257	1.91521e-29	98.9933	163.291	34.6953	0.212475	-2.23463	1.23362e-27	26.9088	3.31179e-28	93.7186	163.291	24.1459	0.14787	-2.7576	1.88756e-33	32.7241	5.03784e-34	93.793	155.385	32.2012	0.207235	-2.27066	2.24128e-26
PA0478	476	404	292.337	274	217.961	77	30.7233	89	34.925	113	44.6045	255.149	292.337	217.961	0.745583	-0.423559	0.000463988	3.33349	0.002832	161.53	292.337	30.7233	0.105095	-3.25023	1.06205e-65	64.9739	2.11188e-65	163.631	292.337	34.925	0.119468	-3.0653	8.28962e-63	62.0815	1.19358e-62	168.471	292.337	44.6045	0.152579	-2.71237	9.94678e-58	57.0023	8.63151e-58	124.342	217.961	30.7233	0.140957	-2.82667	6.18128e-44
PA0479	950	791	286.789	645	257.082	126	25.1901	151	29.6898	172	34.0183	271.936	286.789	257.082	0.896417	-0.157758	0.137863	0.860553	0.157253	155.989	286.789	25.1901	0.0878351	-3.50906	1.0568e-67	66.976	2.24209e-67	158.239	286.789	29.6898	0.103525	-3.27195	1.59785e-64	63.7965	2.47383e-64	160.404	286.789	34.0183	0.118618	-3.07561	2.14827e-62	61.6679	2.26582e-62	141.136	257.082	25.1901	0.0979847	-3.3513	2.59935e-58
PA0480	797	417	180.213	360	171.033	26	6.19582	18	4.2186	20	4.71497	175.623	180.213	171.033	0.949059	-0.0754304	0.51031	0.292166	0.34098	93.2046	180.213	6.19582	0.0343804	-4.86227	3.21334e-49	48.493	2.90052e-49	92.216	180.213	4.2186	0.0234089	-5.4168	1.29621e-49	48.8873	9.68693e-50	92.4642	180.213	4.71497	0.0261633	-5.25631	7.37279e-50	49.1324	4.28794e-50	88.6145	171.033	6.19582	0.0362258	-4.78684	3.65499e-46
PA0481	443	67	52.0931	57	48.72	59	25.2948	46	19.3958	63	26.7205	50.4066	52.0931	48.72	0.935248	-0.096579	0.669945	0.173961	0.401275	38.694	52.0931	25.2948	0.48557	-1.04225	5.03917e-05	4.29764	6.8041e-06	35.7445	52.0931	19.3958	0.37233	-1.42535	1.32456e-06	5.87793	1.55814e-07	39.4068	52.0931	26.7205	0.512937	-0.963147	9.63062e-05	4.01635	7.81352e-06	37.0074	48.72	25.2948	0.519188	-0.945671	0.000285806
PA0482	2177	1932	305.674	2009	349.428	4195	365.98	4258	365.343	4977	429.553	327.551	305.674	349.428	1.14314	0.193003	0.138722	0.857856	0.157842	335.827	305.674	365.98	1.19729	0.259772	0.550608	0.259158	0.0556893	335.508	305.674	365.343	1.19521	0.25726	0.576694	0.239054	0.0468156	367.613	305.674	429.553	1.40527	0.490843	0.144723	0.839463	0.00945798	357.704	349.428	365.98	1.04737	0.066769	0.0300261
PA0483	443	107	83.1935	86	73.5073	422	180.922	396	166.973	357	151.416	78.3504	83.1935	73.5073	0.883571	-0.178582	0.375358	0.425554	0.286534	132.058	83.1935	180.922	2.17472	1.12083	1.50311e-05	4.82301	2.08065e-06	125.083	83.1935	166.973	2.00704	1.00507	0.000252229	3.59821	2.64445e-05	117.305	83.1935	151.416	1.82005	0.863975	0.0058568	2.23234	0.000425688	127.215	73.5073	180.922	2.46128	1.29941	1.33695e-07
PA0484	515	207	138.443	230	169.105	1776	654.967	1790	649.231	1816	662.546	153.774	138.443	169.105	1.22147	0.288623	0.111217	0.953828	0.137649	396.705	138.443	654.967	4.73093	2.24212	4.36164e-60	59.3604	6.9745e-60	393.837	138.443	649.231	4.68951	2.22944	1.85411e-59	58.7319	2.27525e-59	400.495	138.443	662.546	4.78568	2.25872	6.50312e-61	60.1869	6.50345e-61	412.036	169.105	654.967	3.87313	1.9535	1.01358e-49
PA0485	896	145	55.7403	176	74.3773	238	50.449	234	48.7822	241	50.5378	65.0588	55.7403	74.3773	1.33436	0.416143	0.124852	0.903605	0.148842	53.0946	55.7403	50.449	0.905072	-0.143895	0.0923737	1.03445	0.0101901	52.2613	55.7403	48.7822	0.87517	-0.192365	0.0692556	1.15955	0.00620134	53.1391	55.7403	50.5378	0.906666	-0.141358	0.0878261	1.05638	0.00585537	62.4132	74.3773	50.449	0.678284	-0.560038	0.000936561
PA0486	974	534	188.839	365	141.896	496	96.7178	497	95.3128	586	113.044	165.367	188.839	141.896	0.751412	-0.412323	0.00598677	2.22281	0.0192031	142.778	188.839	96.7178	0.512171	-0.965304	1.55576e-13	12.8081	2.98778e-14	142.076	188.839	95.3128	0.504731	-0.986415	1.03749e-13	12.984	1.6249e-14	150.941	188.839	113.044	0.598624	-0.740277	1.63024e-10	9.78775	1.71448e-11	119.307	141.896	96.7178	0.68161	-0.552981	5.66505e-06
PA0487	758	378	171.764	289	144.366	310	77.6741	313	77.131	423	104.852	158.065	171.764	144.366	0.84049	-0.250697	0.0888351	1.05142	0.120051	124.719	171.764	77.6741	0.452214	-1.14492	7.60239e-15	14.119	1.53553e-15	124.447	171.764	77.131	0.449052	-1.15504	7.4223e-15	14.1295	1.21443e-15	138.308	171.764	104.852	0.610445	-0.712066	2.43258e-09	8.61393	2.43717e-10	111.02	144.366	77.6741	0.538036	-0.894226	1.53326e-09
PA0488	320	190	204.509	126	149.093	62	36.7981	55	32.1045	109	64.0006	176.801	204.509	149.093	0.729027	-0.455956	0.00180017	2.74469	0.00791312	120.654	204.509	36.7981	0.179934	-2.47446	1.17082e-37	36.9315	5.84741e-38	118.307	204.509	32.1045	0.156983	-2.67132	5.4695e-40	39.2621	2.53495e-40	134.255	204.509	64.0006	0.312947	-1.67601	3.72817e-26	25.4285	7.05249e-27	92.9454	149.093	36.7981	0.246813	-2.01851	1.04415e-22
PA0489	725	457	217.114	522	272.627	104	27.2445	119	30.6593	284	73.6017	244.87	217.114	272.627	1.25569	0.328476	0.0207113	1.68379	0.0455573	122.179	217.114	27.2445	0.125485	-2.99441	1.66734e-46	45.778	1.30595e-46	123.887	217.114	30.6593	0.141213	-2.82405	2.7574e-44	43.5595	1.59022e-44	145.358	217.114	73.6017	0.339	-1.56064	1.04078e-25	24.9826	1.93204e-26	149.936	272.627	27.2445	0.0999333	-3.32289	2.20787e-61
PA0490	293	57	67.0064	63	81.4159	740	479.676	628	400.355	939	602.151	74.2111	67.0064	81.4159	1.21505	0.28101	0.282597	0.548832	0.24281	273.341	67.0064	479.676	7.15865	2.83969	1.61947e-61	60.7906	2.77931e-61	233.681	67.0064	400.355	5.97488	2.57891	7.1185e-46	45.1476	4.4628e-46	334.579	67.0064	602.151	8.98646	3.16775	8.83917e-87	86.0536	1.89503e-86	280.546	81.4159	479.676	5.89167	2.55868	6.7921e-55
PA0491	926	289	107.497	165	67.4697	167	34.2522	174	35.0988	176	35.7116	87.4833	107.497	67.4697	0.627643	-0.671983	0.00159432	2.79742	0.00714458	70.8746	107.497	34.2522	0.318635	-1.65003	3.75584e-14	13.4253	7.40832e-15	71.2979	107.497	35.0988	0.32651	-1.6148	9.1437e-14	13.0389	1.43729e-14	71.6043	107.497	35.7116	0.33221	-1.58983	9.22925e-14	13.0348	1.09687e-14	50.861	67.4697	34.2522	0.507668	-0.978042	1.32662e-05
PA0492	758	319	144.954	225	112.396	38	9.52134	37	9.11772	58	14.3769	128.675	144.954	112.396	0.775387	-0.367011	0.0295502	1.52944	0.0585269	77.2378	144.954	9.52134	0.0656851	-3.92829	3.10109e-37	36.5085	1.52336e-37	77.036	144.954	9.11772	0.0629007	-3.99078	2.21545e-37	36.6545	8.99412e-38	79.6656	144.954	14.3769	0.0991826	-3.33377	3.47918e-34	33.4585	9.59016e-35	60.9585	112.396	9.52134	0.0847127	-3.56128	1.90108e-27
PA0493	248	28	38.888	7	10.6877	13	9.95578	16	12.051	16	12.122	24.7878	38.888	10.6877	0.274832	-1.86338	2.89961e-05	4.53766	0.000278427	24.4219	38.888	9.95578	0.256012	-1.96572	5.77153e-07	6.23871	8.59875e-08	25.4695	38.888	12.051	0.309889	-1.69018	4.29202e-06	5.36734	4.94389e-07	25.505	38.888	12.122	0.311717	-1.68169	3.81058e-06	5.41901	3.30845e-07	10.3217	10.6877	9.95578	0.931521	-0.102339	0.52518
PA0494	1376	671	167.963	536	147.497	70	9.66191	91	12.3531	81	11.0605	157.73	167.963	147.497	0.878151	-0.18746	0.189419	0.722575	0.190865	88.8124	167.963	9.66191	0.0575241	-4.11969	9.01842e-44	43.0449	6.11303e-44	90.158	167.963	12.3531	0.0735467	-3.7652	7.59558e-42	41.1194	3.83736e-42	89.5117	167.963	11.0605	0.0658507	-3.92466	4.86371e-43	42.313	1.98925e-43	78.5793	147.497	9.66191	0.0655059	-3.93223	2.11223e-37
PA0495	878	228	89.4437	140	60.3767	121	26.1743	120	25.5294	105	22.47	74.9102	89.4437	60.3767	0.675025	-0.566987	0.0127256	1.89532	0.0331939	57.809	89.4437	26.1743	0.292634	-1.77283	7.02176e-13	12.1536	1.31797e-13	57.4865	89.4437	25.5294	0.285424	-1.80882	4.73337e-13	12.3248	7.2555e-14	55.9568	89.4437	22.47	0.251219	-1.99298	1.77642e-14	13.7505	2.16776e-15	43.2755	60.3767	26.1743	0.433516	-1.20584	3.06005e-06
PA0496	977	413	145.601	251	97.2781	158	30.7147	154	29.4429	137	26.3471	121.44	145.601	97.2781	0.668114	-0.581834	0.00115427	2.93769	0.00577488	88.1579	145.601	30.7147	0.210951	-2.24502	4.71267e-25	24.3267	1.38472e-25	87.522	145.601	29.4429	0.202216	-2.30603	1.55558e-25	24.8081	3.78984e-26	85.9741	145.601	26.3471	0.180954	-2.4663	2.16531e-27	26.6645	4.34144e-28	63.9964	97.2781	30.7147	0.315741	-1.66319	9.74196e-13
PA0497	1001	109	37.5061	104	39.3401	152	28.8398	151	28.1771	137	25.7154	38.4231	37.5061	39.3401	1.0489	0.0688755	0.896215	0.047588	0.470562	33.173	37.5061	28.8398	0.768938	-0.379061	0.046752	1.3302	0.0052906	32.8416	37.5061	28.1771	0.751268	-0.4126	0.04019	1.39588	0.00366637	31.6108	37.5061	25.7154	0.685634	-0.54449	0.015928	1.79784	0.00112237	34.09	39.3401	28.8398	0.733091	-0.447936	0.0328495
PA0498	1007	75	25.6532	55	20.6809	76	14.334	73	13.5409	75	13.9939	23.167	25.6532	20.6809	0.806173	-0.310839	0.428239	0.368314	0.308508	19.9936	25.6532	14.334	0.558762	-0.839695	0.0120658	1.91844	0.00143343	19.597	25.6532	13.5409	0.527845	-0.921815	0.00842999	2.07417	0.000810274	19.8235	25.6532	13.9939	0.545504	-0.874338	0.00962767	2.01648	0.00069013	17.5074	20.6809	14.334	0.693104	-0.528856	0.0909026
PA0499	701	104	51.1004	76	41.0517	128	34.6797	127	33.8407	109	29.2157	46.0761	51.1004	41.0517	0.803354	-0.315892	0.256838	0.590342	0.229094	42.8901	51.1004	34.6797	0.678658	-0.559244	0.00473401	2.32477	0.00057782	42.4706	51.1004	33.8407	0.662239	-0.594576	0.00376107	2.42469	0.000369398	40.1581	51.1004	29.2157	0.57173	-0.806593	0.000482985	3.31607	3.77207e-05	37.8657	41.0517	34.6797	0.84478	-0.243352	0.100817
PA0500	1058	561	182.636	528	188.966	2236	401.393	2501	441.552	2335	414.676	185.801	182.636	188.966	1.03466	0.0491573	0.876703	0.0571473	0.465622	292.014	182.636	401.393	2.19777	1.13604	5.62416e-11	10.2499	9.77034e-12	312.094	182.636	441.552	2.41766	1.27361	2.6447e-15	14.5776	4.38706e-16	298.656	182.636	414.676	2.2705	1.18301	4.56697e-12	11.3404	5.10754e-13	295.18	188.966	401.393	2.12415	1.08689	1.39133e-10
PA0501	1205	1071	306.134	844	265.211	226	35.6209	276	42.7834	350	54.5743	285.673	306.134	265.211	0.866323	-0.207023	0.0538981	1.26843	0.0874499	170.877	306.134	35.6209	0.116357	-3.10337	1.51456e-66	65.8197	3.06831e-66	174.459	306.134	42.7834	0.139754	-2.83904	5.70414e-62	61.2438	7.87198e-62	180.354	306.134	54.5743	0.178269	-2.48787	4e-56	55.3979	3.24769e-56	150.416	265.211	35.6209	0.134312	-2.89634	4.1577e-54
PA0502	722	414	197.502	348	182.506	247	64.9745	206	53.2947	230	59.8547	190.004	197.502	182.506	0.924072	-0.113923	0.344852	0.462367	0.273208	131.238	197.502	64.9745	0.328981	-1.60392	5.46853e-24	23.2621	1.54288e-24	125.399	197.502	53.2947	0.269843	-1.88981	3.76101e-28	27.4247	1.03214e-28	128.679	197.502	59.8547	0.303058	-1.72233	5.04546e-26	25.2971	9.49509e-27	123.74	182.506	64.9745	0.356012	-1.49	4.2546e-20
PA0503	824	387	161.768	353	162.212	96	22.1273	119	26.9757	111	25.3106	161.99	161.768	162.212	1.00274	0.00395474	0.890929	0.0501571	0.469033	91.9477	161.768	22.1273	0.136784	-2.87003	5.33233e-34	33.2731	2.31547e-34	94.372	161.768	26.9757	0.166756	-2.58419	4.00858e-31	30.397	1.2466e-31	93.5394	161.768	25.3106	0.156462	-2.67611	2.25897e-32	31.6461	5.69546e-33	92.1697	162.212	22.1273	0.136409	-2.87399	1.43547e-33
PA0504	686	601	301.759	504	278.191	24	6.64463	43	11.7084	42	11.5036	289.975	301.759	278.191	0.921898	-0.117321	0.231956	0.634594	0.215288	154.202	301.759	6.64463	0.0220197	-5.50506	4.81075e-82	81.3178	1.51604e-81	156.734	301.759	11.7084	0.0388006	-4.68778	2.53494e-80	79.596	6.67669e-80	156.631	301.759	11.5036	0.0381218	-4.71324	5.76368e-81	80.2393	1.11869e-80	142.418	278.191	6.64463	0.0238852	-5.38774	4.81718e-75
PA0505	230	585	876.067	414	681.567	1048	865.4	949	770.712	1950	1592.99	778.817	876.067	681.567	0.777985	-0.362186	1.22379e-07	6.91229	2.22612e-06	870.734	876.067	865.4	0.987824	-0.0176739	6.03676e-07	6.2192	8.98895e-08	823.39	876.067	770.712	0.879741	-0.184849	1.17646e-12	11.9294	1.77684e-13	1234.53	876.067	1592.99	1.81835	0.862628	4.60504e-19	18.3368	6.57896e-20	773.484	681.567	865.4	1.26972	0.344512	0.546051
PA0506	1805	2523	481.448	2406	504.725	19391	2040.36	18833	1948.93	20053	2087.42	493.086	481.448	504.725	1.04835	0.0681166	0.64614	0.189674	0.393164	1260.9	481.448	2040.36	4.23796	2.08337	4.66931e-163	162.331	3.31079e-162	1215.19	481.448	1948.93	4.04806	2.01723	6.50982e-149	148.186	3.34756e-148	1284.43	481.448	2087.42	4.33571	2.11627	1.95743e-169	168.708	8.91761e-169	1272.54	504.725	2040.36	4.04252	2.01525	6.21467e-159
PA0507	1796	592	113.534	437	92.1321	500	52.8746	530	55.1218	1248	130.562	102.833	113.534	92.1321	0.811496	-0.301344	0.104731	0.979924	0.132166	83.2041	113.534	52.8746	0.465717	-1.10247	6.28083e-10	9.20198	1.04399e-10	84.3277	113.534	55.1218	0.485511	-1.04243	2.60246e-09	8.58462	3.41686e-10	122.048	113.534	130.562	1.14998	0.201611	0.468911	0.328909	0.0290428	72.5034	92.1321	52.8746	0.5739	-0.801129	6.12665e-06
PA0508	1778	1243	240.796	1021	217.435	3385	361.585	4125	433.357	3336	352.535	229.115	240.796	217.435	0.902987	-0.147223	0.199155	0.700808	0.197036	301.19	240.796	361.585	1.50163	0.586525	0.0278384	1.55536	0.00321302	337.076	240.796	433.357	1.79969	0.847747	3.01985e-06	5.52001	3.50844e-07	296.665	240.796	352.535	1.46404	0.549955	0.0712339	1.14731	0.00478222	289.51	217.435	361.585	1.66295	0.733749	0.000359378
PA0509	1481	791	183.963	665	170.021	270	34.6252	233	29.387	198	25.1199	176.992	183.963	170.021	0.924213	-0.113703	0.362684	0.440472	0.280975	109.294	183.963	34.6252	0.188218	-2.40952	2.88792e-33	32.5394	1.20266e-33	106.675	183.963	29.387	0.159744	-2.64617	7.29203e-36	35.1372	2.78499e-36	104.541	183.963	25.1199	0.136548	-2.87252	1.12874e-38	37.9474	3.73608e-39	102.323	170.021	34.6252	0.203652	-2.29582	5.35654e-29
PA0510	839	430	176.529	367	165.63	87	19.6943	97	21.5955	100	22.3947	171.08	176.529	165.63	0.938263	-0.0919365	0.449932	0.346853	0.316943	98.1116	176.529	19.6943	0.111564	-3.16405	1.17768e-39	38.929	6.53586e-40	99.0622	176.529	21.5955	0.122334	-3.0311	2.5602e-38	37.5917	1.0874e-38	99.4618	176.529	22.3947	0.126861	-2.97867	3.36603e-38	37.4729	1.09426e-38	92.6624	165.63	19.6943	0.118905	-3.07212	5.42051e-36
PA0511	1163	619	183.324	426	138.697	179	29.2319	149	23.931	179	28.9188	161.011	183.324	138.697	0.756564	-0.402466	0.00800908	2.09642	0.0237603	106.278	183.324	29.2319	0.159454	-2.64878	6.13366e-36	35.2123	2.85927e-36	103.628	183.324	23.931	0.130539	-2.93745	8.12262e-39	38.0903	3.55122e-39	106.122	183.324	28.9188	0.157747	-2.66432	2.49385e-36	35.6031	7.45014e-37	83.9643	138.697	29.2319	0.210761	-2.24632	1.74279e-23
PA0512	515	169	113.029	145	106.61	42	15.4891	30	10.881	30	10.9451	109.819	113.029	106.61	0.943209	-0.0843502	0.571138	0.243259	0.365801	64.2589	113.029	15.4891	0.137037	-2.86737	3.07885e-24	23.5116	8.78314e-25	61.9548	113.029	10.881	0.0962674	-3.37681	5.24848e-27	26.28	1.36985e-27	61.9869	113.029	10.9451	0.0968351	-3.36833	3.38927e-27	26.4699	6.73779e-28	61.0494	106.61	15.4891	0.145288	-2.78302	4.48471e-22
PA0513	443	82	63.7558	65	55.5579	27	11.5756	31	13.0711	54	22.9033	59.6568	63.7558	55.5579	0.871417	-0.198564	0.395931	0.40238	0.295246	37.6657	63.7558	11.5756	0.181562	-2.46147	9.06013e-13	12.0429	1.69291e-13	38.4134	63.7558	13.0711	0.205018	-2.28618	5.8796e-12	11.2307	8.64144e-13	43.3295	63.7558	22.9033	0.359234	-1.477	3.61241e-08	7.4422	3.44657e-09	33.5667	55.5579	11.5756	0.208352	-2.2629	2.2465e-10
PA0514	524	141	92.6824	103	74.429	64	23.197	67	23.8835	102	36.5743	83.5557	92.6824	74.429	0.803054	-0.316431	0.126174	0.899028	0.149836	57.9397	92.6824	23.197	0.250285	-1.99836	7.09157e-15	14.1493	1.43612e-15	58.2829	92.6824	23.8835	0.257692	-1.95628	1.66649e-14	13.7782	2.68701e-15	64.6283	92.6824	36.5743	0.39462	-1.34146	3.14879e-10	9.50186	3.27371e-11	48.813	74.429	23.197	0.311667	-1.68192	3.39967e-10
PA0515	452	248	188.983	219	183.46	36	15.1268	19	7.85179	57	23.6943	186.222	188.983	183.46	0.970776	-0.0427891	0.645745	0.189939	0.393126	102.055	188.983	15.1268	0.0800433	-3.64308	3.32364e-46	45.4784	2.5369e-46	98.4174	188.983	7.85179	0.0415476	-4.58909	1.03135e-50	49.9866	8.11466e-51	106.339	188.983	23.6943	0.125378	-2.99564	6.08979e-41	40.2154	2.26223e-41	99.2935	183.46	15.1268	0.0824529	-3.60029	5.25074e-44
PA0516	1178	439	128.36	310	99.6443	316	50.9478	280	44.3983	449	71.6157	114.002	128.36	99.6443	0.77629	-0.365333	0.0413946	1.38306	0.0737137	89.6537	128.36	50.9478	0.396914	-1.3331	2.18795e-13	12.66	4.18102e-14	86.379	128.36	44.3983	0.34589	-1.53161	2.64067e-15	14.5783	4.38205e-16	99.9877	128.36	71.6157	0.55793	-0.841843	1.44875e-08	7.83901	1.40679e-09	75.296	99.6443	50.9478	0.511297	-0.967768	1.43931e-07
PA0517	359	236	226.426	224	236.26	11	5.81945	11	5.72337	24	12.561	231.343	226.426	236.26	1.04343	0.061332	0.791872	0.101345	0.44045	116.123	226.426	5.81945	0.0257013	-5.28202	5.52354e-62	61.2578	9.69555e-62	116.075	226.426	5.72337	0.025277	-5.30603	7.74618e-62	61.1109	1.05552e-61	119.494	226.426	12.561	0.055475	-4.17202	6.23468e-59	58.2052	5.72931e-59	121.04	236.26	5.81945	0.0246316	-5.34335	5.39937e-64
PA0518	314	90	98.7239	71	85.6179	84	50.8081	80	47.5898	140	83.7733	92.1709	98.7239	85.6179	0.867247	-0.205486	0.276753	0.557908	0.239425	74.766	98.7239	50.8081	0.514649	-0.95834	1.06526e-07	6.97255	1.63873e-08	73.1568	98.7239	47.5898	0.48205	-1.05275	2.33706e-08	7.63133	2.95436e-09	91.2486	98.7239	83.7733	0.848562	-0.236908	0.00730579	2.13633	0.000527381	68.213	85.6179	50.8081	0.593428	-0.752854	2.63277e-05
PA0519	1706	1635	330.102	1860	412.829	3080	342.89	2687	294.2	6670	734.605	371.465	330.102	412.829	1.25061	0.322632	0.00519754	2.2842	0.0172313	336.496	330.102	342.89	1.03874	0.0548356	0.0144005	1.84162	0.00170366	312.151	330.102	294.2	0.891239	-0.166115	2.50982e-05	4.60036	2.78983e-06	532.354	330.102	734.605	2.22539	1.15406	3.91291e-19	18.4075	5.5999e-20	377.86	412.829	342.89	0.830587	-0.267797	6.11699e-08
PA0520	782	373	164.29	320	154.946	219	53.1889	212	50.6387	357	85.7766	159.618	164.29	154.946	0.943122	-0.0844836	0.494189	0.306107	0.334738	108.739	164.29	53.1889	0.32375	-1.62705	1.60722e-20	19.7939	3.9766e-21	107.464	164.29	50.6387	0.308228	-1.69793	2.74226e-21	20.5619	5.65679e-22	125.033	164.29	85.7766	0.522105	-0.937589	9.1375e-12	11.0392	1.01224e-12	104.067	154.946	53.1889	0.343275	-1.54257	6.17931e-18
PA0521	527	227	148.363	244	175.313	13	4.68507	16	5.67105	28	9.98285	161.838	148.363	175.313	1.18166	0.240809	0.181034	0.74224	0.185182	76.5239	148.363	4.68507	0.0315785	-4.98491	5.37053e-41	40.27	3.17333e-41	77.0168	148.363	5.67105	0.0382242	-4.70937	1.88806e-40	39.724	8.92292e-41	79.1727	148.363	9.98285	0.0672869	-3.89353	4.44853e-38	37.3518	1.43198e-38	89.9993	175.313	4.68507	0.026724	-5.22572	6.8866e-48
PA0522	257	150	201.033	117	172.381	6	4.43406	5	3.63405	9	6.57986	186.707	201.033	172.381	0.857475	-0.221834	0.0975049	1.01097	0.126511	102.734	201.033	4.43406	0.0220564	-5.50266	2.8322e-55	54.5479	3.61663e-55	102.334	201.033	3.63405	0.0180769	-5.78971	5.78502e-55	54.2377	5.96388e-55	103.806	201.033	6.57986	0.0327302	-4.93323	4.91999e-55	54.308	3.78836e-55	88.4074	172.381	4.43406	0.0257225	-5.28083	3.76343e-47
PA0523	440	252	197.268	236	203.093	191	82.445	149	63.2539	675	288.243	200.181	197.268	203.093	1.02953	0.0419833	0.911384	0.0402988	0.474829	139.857	197.268	82.445	0.417933	-1.25866	1.3653e-18	17.8648	3.1388e-19	130.261	197.268	63.2539	0.320649	-1.64093	2.28352e-24	23.6414	5.28605e-25	242.756	197.268	288.243	1.46117	0.547126	0.107291	0.969438	0.00710254	142.769	203.093	82.445	0.405947	-1.30064	3.55775e-19
PA0524	1400	290	71.3476	317	85.7368	420	56.9777	413	55.1031	1006	135.014	78.5422	71.3476	85.7368	1.20168	0.26505	0.29996	0.522937	0.251324	64.1626	71.3476	56.9777	0.798593	-0.324468	0.0106363	1.97321	0.0012678	63.2253	71.3476	55.1031	0.772319	-0.372732	0.00705262	2.15165	0.000681829	103.181	71.3476	135.014	1.89234	0.920168	0.0043622	2.36029	0.000319677	71.3572	85.7368	56.9777	0.664565	-0.589518	0.000256517
PA0525	1838	1290	241.743	1041	214.458	117	12.0899	142	14.431	171	17.4807	228.1	241.743	214.458	0.887131	-0.172781	0.141605	0.848921	0.159743	126.916	241.743	12.0899	0.0500116	-4.32159	2.31623e-63	62.6352	4.2455e-63	128.087	241.743	14.431	0.0596957	-4.06623	1.13624e-61	60.9445	1.53858e-61	129.612	241.743	17.4807	0.072311	-3.78964	3.99722e-60	59.3982	3.89067e-60	113.274	214.458	12.0899	0.0563745	-4.14881	6.98664e-55
PA0526	194	152	269.868	107	208.842	153	149.787	132	127.094	481	465.855	239.355	269.868	208.842	0.773868	-0.36984	0.00279698	2.55331	0.0109699	209.827	269.868	149.787	0.555037	-0.849344	2.48556e-16	15.6046	5.30885e-17	198.481	269.868	127.094	0.47095	-1.08635	5.1719e-21	20.2863	1.05528e-21	367.861	269.868	465.855	1.72623	0.787628	2.77303e-05	4.55704	2.30688e-06	179.314	208.842	149.787	0.717224	-0.479503	3.46102e-07
PA0527	683	197	99.347	265	146.913	154	42.8236	140	38.2879	312	85.8304	123.13	99.347	146.913	1.47879	0.564417	0.00371816	2.42967	0.0136527	71.0853	99.347	42.8236	0.431051	-1.21407	9.57273e-10	9.01896	1.58165e-10	68.8174	99.347	38.2879	0.385395	-1.37559	5.97911e-11	10.2234	8.4045e-12	92.5887	99.347	85.8304	0.863946	-0.210988	0.00986159	2.00605	0.000705818	94.8685	146.913	42.8236	0.291489	-1.77849	9.15382e-20
PA0528	878	210	82.3823	122	52.614	58	12.5463	57	12.1265	84	17.976	67.4982	82.3823	52.614	0.638656	-0.646888	0.0074533	2.12765	0.0224732	47.4643	82.3823	12.5463	0.152294	-2.71507	2.27558e-17	16.6429	4.99499e-18	47.2544	82.3823	12.1265	0.147197	-2.76418	1.55668e-17	16.8078	2.77743e-18	50.1791	82.3823	17.976	0.218202	-2.19627	1.14034e-14	13.943	1.39832e-15	32.5802	52.614	12.5463	0.23846	-2.06818	3.63734e-09
PA0529	701	190	93.3566	170	91.8263	502	136.009	416	110.848	491	131.605	92.5914	93.3566	91.8263	0.983608	-0.0238445	0.814377	0.0891746	0.446968	114.683	93.3566	136.009	1.45688	0.542884	0.257906	0.588538	0.02715	102.102	93.3566	110.848	1.18736	0.247763	0.722551	0.141131	0.0575529	112.481	93.3566	131.605	1.4097	0.495386	0.406505	0.390934	0.0253403	113.918	91.8263	136.009	1.48116	0.566728	0.166121
PA0530	1181	826	240.901	664	212.889	146	23.4794	107	16.9234	167	26.5689	226.895	240.901	212.889	0.88372	-0.178338	0.131846	0.879934	0.153557	132.19	240.901	23.4794	0.0974646	-3.35898	1.21047e-55	54.917	1.57561e-55	128.912	240.901	16.9234	0.0702503	-3.83135	8.91113e-60	59.0501	1.11249e-59	133.735	240.901	26.5689	0.11029	-3.18063	5.97304e-54	53.2238	4.34425e-54	118.184	212.889	23.4794	0.110289	-3.18064	6.489e-47
PA0531	716	258	124.113	179	94.6621	31	8.22304	34	8.86992	34	8.92223	109.387	124.113	94.6621	0.762711	-0.390791	0.0334519	1.47558	0.0638012	66.1678	124.113	8.22304	0.0662546	-3.91584	4.44367e-32	31.3523	1.75045e-32	66.4913	124.113	8.86992	0.0714667	-3.80659	1.53397e-31	30.8142	4.86495e-32	66.5174	124.113	8.92223	0.0718881	-3.7981	9.42798e-32	31.0256	2.32347e-32	51.4426	94.6621	8.22304	0.0868673	-3.52504	3.08225e-23
PA0532	506	364	247.777	435	325.518	4238	1590.72	3715	1371.39	4163	1545.84	286.647	247.777	325.518	1.31376	0.393697	0.00238086	2.62327	0.00970935	919.249	247.777	1590.72	6.41998	2.68257	2.1532e-185	184.667	1.75806e-184	809.585	247.777	1371.39	5.5348	2.46853	1.30314e-143	142.885	6.39654e-143	896.806	247.777	1545.84	6.23883	2.64128	3.17167e-175	174.499	1.50777e-174	958.119	325.518	1590.72	4.88674	2.28887	1.38219e-151
PA0533	1490	540	124.829	410	104.192	326	41.5542	372	46.6348	434	54.7282	114.511	124.829	104.192	0.834674	-0.260715	0.133489	0.874555	0.154476	83.1918	124.829	41.5542	0.332888	-1.58689	1.42922e-15	14.8449	2.97481e-16	85.7321	124.829	46.6348	0.373589	-1.42048	7.91825e-14	13.1014	1.24829e-14	89.7788	124.829	54.7282	0.438424	-1.1896	9.29396e-12	11.0318	1.02888e-12	72.873	104.192	41.5542	0.398824	-1.32618	8.94524e-11
PA0534	1289	642	171.55	414	121.614	509	74.9978	560	81.1501	432	62.9706	146.582	171.55	121.614	0.708912	-0.496322	0.00209353	2.67912	0.00882388	123.274	171.55	74.9978	0.437177	-1.19371	1.73027e-15	14.7619	3.5931e-16	126.35	171.55	81.1501	0.47304	-1.07997	7.83437e-14	13.106	1.23597e-14	117.26	171.55	62.9706	0.367068	-1.44588	4.28135e-19	18.3684	6.1192e-20	98.3059	121.614	74.9978	0.616687	-0.697389	1.65642e-06
PA0535	554	222	138.023	137	93.6369	158	54.1665	172	57.9926	144	48.8382	115.83	138.023	93.6369	0.678413	-0.559764	0.00220588	2.65642	0.00919927	96.0949	138.023	54.1665	0.392445	-1.34944	1.84263e-14	13.7346	3.67627e-15	98.008	138.023	57.9926	0.420165	-1.25097	2.82264e-13	12.5493	4.36539e-14	93.4308	138.023	48.8382	0.353841	-1.49883	3.02757e-16	15.5189	3.92527e-17	73.9017	93.6369	54.1665	0.578474	-0.789676	6.17513e-06
PA0536	1025	891	299.408	971	358.7	668	123.776	725	132.12	1268	232.436	329.054	299.408	358.7	1.19803	0.260666	0.0372458	1.42892	0.0687554	211.592	299.408	123.776	0.413402	-1.27438	9.27305e-28	27.0328	3.02853e-28	215.764	299.408	132.12	0.44127	-1.18027	2.52262e-25	24.5981	6.09429e-26	265.922	299.408	232.436	0.776318	-0.365281	2.21e-08	7.65561	2.12898e-09	241.238	358.7	123.776	0.345068	-1.53505	3.58537e-39
PA0537	608	330	186.947	467	290.837	1133	353.924	1132	347.774	1746	539.57	238.892	186.947	290.837	1.55571	0.637577	4.68781e-06	5.32903	6.11392e-05	270.436	186.947	353.924	1.89317	0.920806	2.73199e-06	5.56352	3.92592e-07	267.361	186.947	347.774	1.86027	0.895515	6.08294e-06	5.21589	6.95672e-07	363.259	186.947	539.57	2.88621	1.52918	1.22821e-25	24.9107	2.27228e-26	322.38	290.837	353.924	1.21692	0.283229	0.881226
PA0538	509	449	303.835	353	262.599	186	69.4031	208	76.3307	247	91.1773	283.217	303.835	262.599	0.864281	-0.210427	0.0514976	1.28821	0.0851601	186.619	303.835	69.4031	0.228424	-2.13022	5.42143e-48	47.2659	4.55773e-48	190.083	303.835	76.3307	0.251224	-1.99295	1.02686e-44	43.9885	6.00212e-45	197.506	303.835	91.1773	0.300088	-1.73654	1.83242e-39	38.737	6.32034e-40	166.001	262.599	69.4031	0.264293	-1.91979	7.9028e-37
PA0539	830	328	136.115	219	99.9084	95	21.7385	95	21.3796	75	16.9782	118.012	136.115	99.9084	0.734002	-0.446145	0.0124609	1.90445	0.0327506	78.9266	136.115	21.7385	0.159707	-2.6465	4.26656e-27	26.3699	1.35325e-27	78.7471	136.115	21.3796	0.15707	-2.67052	3.58122e-27	26.446	9.40952e-28	76.5464	136.115	16.9782	0.124734	-3.00307	5.11706e-30	29.291	1.14572e-30	60.8234	99.9084	21.7385	0.217584	-2.20036	4.88213e-17
PA0540	386	54	48.1854	14	13.7334	56	27.554	41	19.8404	84	40.8883	30.9594	48.1854	13.7334	0.285011	-1.81091	4.96258e-06	5.30429	6.41178e-05	37.8697	48.1854	27.554	0.571832	-0.806337	0.000775845	3.11023	9.88857e-05	34.0129	48.1854	19.8404	0.411751	-1.28016	1.2272e-05	4.91108	1.38406e-06	44.5369	48.1854	40.8883	0.848562	-0.236908	0.060918	1.21525	0.00411324	20.6437	13.7334	27.554	2.00635	1.00458	0.126811
PA0541	458	134	100.774	107	88.4615	103	42.7125	96	39.1525	165	67.6902	94.6178	100.774	88.4615	0.877821	-0.188002	0.30823	0.511125	0.256097	71.7433	100.774	42.7125	0.423845	-1.23839	4.63136e-10	9.33429	7.73878e-11	69.9633	100.774	39.1525	0.388518	-1.36395	5.41546e-11	10.2664	7.62462e-12	84.2321	100.774	67.6902	0.671703	-0.574105	4.83353e-05	4.31574	3.97065e-06	65.587	88.4615	42.7125	0.482837	-1.05039	1.94939e-07
PA0542	419	617	507.201	540	487.995	236	106.975	262	116.8	417	186.995	497.598	507.201	487.995	0.962134	-0.055691	0.372086	0.429357	0.285459	307.088	507.201	106.975	0.210912	-2.24529	5.52453e-83	82.2577	1.80428e-82	312	507.201	116.8	0.230282	-2.11852	4.91777e-78	77.3082	1.26444e-77	347.098	507.201	186.995	0.368679	-1.43956	5.84579e-53	52.2332	4.07982e-53	297.485	487.995	106.975	0.219213	-2.1896	2.16521e-76
PA0543	968	665	236.622	598	233.917	713	139.894	674	130.058	896	173.916	235.27	236.622	233.917	0.988567	-0.0165887	0.749177	0.125416	0.427006	188.258	236.622	139.894	0.59121	-0.758256	6.36444e-13	12.1962	1.19626e-13	183.34	236.622	130.058	0.549646	-0.863426	1.33554e-14	13.8743	2.16065e-15	205.269	236.622	173.916	0.734995	-0.444194	4.79525e-08	7.31919	4.54733e-09	186.905	233.917	139.894	0.598048	-0.741668	5.69013e-12
PA0544	743	169	78.3443	166	84.5971	132	33.7418	136	34.1904	227	57.4043	81.4707	78.3443	84.5971	1.07981	0.11078	0.707487	0.150282	0.413079	56.043	78.3443	33.7418	0.430687	-1.21529	5.49102e-08	7.26035	8.56938e-09	56.2673	78.3443	34.1904	0.436412	-1.19624	8.2967e-08	7.08109	1.02423e-08	67.8743	78.3443	57.4043	0.732719	-0.448669	0.00159719	2.79664	0.000120827	59.1694	84.5971	33.7418	0.398853	-1.32607	5.1557e-09
PA0545	1304	703	185.689	569	165.223	736	107.197	483	69.1868	1058	152.446	175.456	185.689	165.223	0.889782	-0.168476	0.207232	0.683543	0.201374	146.443	185.689	107.197	0.577294	-0.792623	6.39117e-11	10.1944	1.10707e-11	127.438	185.689	69.1868	0.372594	-1.42432	7.04148e-20	19.1523	1.37442e-20	169.068	185.689	152.446	0.820972	-0.284595	7.71497e-05	4.11267	6.29043e-06	136.21	165.223	107.197	0.648803	-0.624147	1.59797e-07
PA0546	1190	1482	428.954	1556	495.107	666	106.294	684	107.365	584	92.209	462.03	428.954	495.107	1.15422	0.206917	0.0568225	1.24548	0.0903974	267.624	428.954	106.294	0.247799	-2.01276	2.1941e-63	62.6587	4.03536e-63	268.159	428.954	107.365	0.250295	-1.9983	1.46465e-62	61.8343	2.0743e-62	260.581	428.954	92.209	0.214962	-2.21784	3.71949e-70	69.4295	5.21391e-70	300.701	495.107	106.294	0.21469	-2.21967	1.64146e-78
PA0547	1001	936	322.071	1018	385.079	306	58.0592	319	59.5265	369	69.2627	353.575	322.071	385.079	1.19564	0.257777	0.0329391	1.48229	0.0632023	190.065	322.071	58.0592	0.180268	-2.47178	3.08427e-58	57.5108	4.57867e-58	190.799	322.071	59.5265	0.184824	-2.43577	3.37827e-57	56.4713	3.89136e-57	195.667	322.071	69.2627	0.215055	-2.21723	4.09506e-53	52.3877	2.87019e-53	221.569	385.079	58.0592	0.150772	-2.72956	4.42359e-74
PA0548	1997	1034	178.341	1051	199.279	768	73.041	649	60.7044	1145	107.73	188.81	178.341	199.279	1.1174	0.160147	0.366376	0.436073	0.282921	125.691	178.341	73.041	0.409557	-1.28786	2.27996e-17	16.6421	5.00256e-18	119.523	178.341	60.7044	0.340384	-1.55477	5.51705e-21	20.2583	1.12411e-21	143.035	178.341	107.73	0.604064	-0.727227	7.70373e-10	9.1133	7.85988e-11	136.16	199.279	73.041	0.366527	-1.44801	3.8195e-21
PA0549	1064	816	264.154	636	226.335	61	10.8886	48	8.42662	48	8.47631	245.245	264.154	226.335	0.856828	-0.222922	0.056453	1.24831	0.090018	137.521	264.154	10.8886	0.0412206	-4.60049	2.04809e-70	69.6887	4.65688e-70	136.29	264.154	8.42662	0.0319004	-4.97028	2.29621e-71	70.639	4.46782e-71	136.315	264.154	8.47631	0.0320885	-4.9618	8.37103e-72	71.0772	1.25381e-71	118.612	226.335	10.8886	0.0481083	-4.37757	5.20767e-59
PA0550	797	671	289.984	549	260.826	38	9.05542	48	11.2496	63	14.8522	275.405	289.984	260.826	0.899449	-0.152886	0.146031	0.835556	0.162612	149.52	289.984	9.05542	0.0312274	-5.00105	1.90416e-78	77.7203	5.6072e-78	150.617	289.984	11.2496	0.0387939	-4.68803	2.90992e-77	76.5361	7.30787e-77	152.418	289.984	14.8522	0.0512172	-4.28723	9.88031e-76	75.0052	1.70574e-75	134.94	260.826	9.05542	0.0347183	-4.84816	1.23481e-69
PA0551	1061	420	136.346	312	111.346	343	61.3991	332	58.4489	545	96.5136	123.846	136.346	111.346	0.816643	-0.292223	0.0834382	1.07863	0.115524	98.8727	136.346	61.3991	0.450318	-1.15098	3.71842e-12	11.4296	6.7948e-13	97.3976	136.346	58.4489	0.42868	-1.22203	8.05974e-13	12.0937	1.22328e-13	116.43	136.346	96.5136	0.707857	-0.498471	1.13014e-05	4.94687	9.57645e-07	86.3726	111.346	61.3991	0.551426	-0.858762	2.22641e-07
PA0552	1163	517	153.116	494	160.836	467	76.2642	529	84.963	833	134.578	156.976	153.116	160.836	1.05042	0.0709669	0.782152	0.106709	0.437291	114.69	153.116	76.2642	0.498082	-1.00555	9.97269e-12	11.0012	1.78245e-12	119.039	153.116	84.963	0.554893	-0.849717	8.32834e-10	9.07944	1.11584e-10	143.847	153.116	134.578	0.878926	-0.186186	0.00212994	2.67163	0.000159693	118.55	160.836	76.2642	0.474174	-1.07651	1.07385e-12
PA0553	200	138	237.661	127	240.442	1611	1529.85	1674	1563.43	1537	1443.95	239.051	237.661	240.442	1.0117	0.0167804	0.944684	0.0247133	0.483961	883.756	237.661	1529.85	6.43711	2.68641	1.02708e-178	177.988	7.90681e-178	900.547	237.661	1563.43	6.57841	2.71774	2.08406e-186	185.681	1.36397e-185	840.804	237.661	1443.95	6.07565	2.60304	1.42021e-160	159.848	6.21137e-160	885.146	240.442	1529.85	6.36267	2.66963	5.94932e-181
PA0554	341	597	603.017	512	568.528	1492	830.994	1333	730.179	1746	962.049	585.772	603.017	568.528	0.942806	-0.084967	0.188289	0.725176	0.190141	717.005	603.017	830.994	1.37806	0.462641	0.0740544	1.13045	0.00824856	666.598	603.017	730.179	1.21088	0.276053	0.58325	0.234145	0.0473069	782.533	603.017	962.049	1.59539	0.673913	4.22039e-06	5.37465	3.65652e-07	699.761	568.528	830.994	1.46166	0.547608	0.00142954
PA0555	1064	1056	341.847	1498	533.097	3253	580.665	3351	588.283	3777	666.98	437.472	341.847	533.097	1.55946	0.641048	4.65223e-10	9.33234	1.20216e-08	461.256	341.847	580.665	1.69861	0.764357	5.39294e-06	5.26817	7.64376e-07	465.065	341.847	588.283	1.7209	0.783161	1.36899e-06	5.8636	1.60866e-07	504.413	341.847	666.98	1.95111	0.964293	1.35117e-11	10.8693	1.48677e-12	556.881	533.097	580.665	1.08923	0.123309	0.0402648
PA0556	482	361	257.97	282	221.533	95	37.4335	104	40.3032	125	48.7271	239.751	257.97	221.533	0.858754	-0.219684	0.0626639	1.20298	0.0967943	147.702	257.97	37.4335	0.145108	-2.7848	6.1323e-52	51.2124	6.5308e-52	149.137	257.97	40.3032	0.156232	-2.67824	4.32393e-50	49.3641	3.29408e-50	153.349	257.97	48.7271	0.188886	-2.40441	3.57744e-46	45.4464	1.72061e-46	129.483	221.533	37.4335	0.168975	-2.56512	3.60197e-41
PA0557	656	235	123.388	150	86.5812	115	33.2949	95	27.0504	130	37.2346	104.985	123.388	86.5812	0.701698	-0.511078	0.00744896	2.1279	0.0224732	78.3415	123.388	33.2949	0.269839	-1.88983	2.70163e-18	17.5684	6.14026e-19	75.2192	123.388	27.0504	0.21923	-2.18948	6.89995e-21	20.1612	1.40125e-21	80.3114	123.388	37.2346	0.301768	-1.72849	6.53349e-17	16.1849	8.69057e-18	59.938	86.5812	33.2949	0.384551	-1.37875	1.48311e-09
PA0558	767	363	163.012	325	160.444	415	102.763	408	99.3616	742	181.767	161.728	163.012	160.444	0.984246	-0.0229097	0.760764	0.11875	0.429616	132.888	163.012	102.763	0.630399	-0.665662	2.88571e-08	7.53975	4.53898e-09	131.187	163.012	99.3616	0.609534	-0.714221	9.87901e-09	8.00529	1.26476e-09	172.39	163.012	181.767	1.11505	0.157112	0.250835	0.600612	0.0160105	131.604	160.444	102.763	0.64049	-0.642753	1.50839e-07
PA0559	1178	342	99.9977	253	81.3226	107	17.2513	125	19.8207	109	17.3856	90.6602	99.9977	81.3226	0.813245	-0.298239	0.13132	0.881669	0.15322	58.6245	99.9977	17.2513	0.172517	-2.53519	1.22139e-19	18.9131	2.90846e-20	59.9092	99.9977	19.8207	0.198211	-2.33489	3.12211e-18	17.5056	5.7096e-19	58.6916	99.9977	17.3856	0.17386	-2.52401	1.09332e-19	18.9613	1.60819e-20	49.287	81.3226	17.2513	0.212134	-2.23695	2.32516e-14
PA0560	488	74	52.2301	84	65.1772	99	38.53	70	26.7937	154	59.2937	58.7037	52.2301	65.1772	1.24788	0.319484	0.271748	0.565833	0.237099	45.3801	52.2301	38.53	0.737696	-0.438901	0.0117521	1.92988	0.00139709	39.5119	52.2301	26.7937	0.512992	-0.962991	0.000115241	3.93839	1.23459e-05	55.7619	52.2301	59.2937	1.13524	0.182995	0.57689	0.238907	0.0353568	51.8536	65.1772	38.53	0.591158	-0.758385	0.000230581
PA0561	1154	216	64.4699	187	61.3581	133	21.8892	141	22.8227	105	17.0959	62.914	64.4699	61.3581	0.951732	-0.0713729	0.705239	0.151663	0.412424	43.1796	64.4699	21.8892	0.339525	-1.55841	1.35149e-08	7.86919	2.15026e-09	43.6463	64.4699	22.8227	0.354005	-1.49816	3.12647e-08	7.50495	3.93385e-09	40.7829	64.4699	17.0959	0.265176	-1.91498	1.82054e-10	9.7398	1.91033e-11	41.6236	61.3581	21.8892	0.356745	-1.48704	1.05274e-07
PA0562	674	513	262.16	441	247.751	176	49.5948	169	46.8361	322	89.7642	254.955	262.16	247.751	0.945035	-0.08156	0.400232	0.397689	0.297798	155.878	262.16	49.5948	0.189178	-2.40219	1.51533e-46	45.8195	1.19209e-46	154.498	262.16	46.8361	0.178654	-2.48476	1.01042e-47	46.9955	6.9279e-48	175.962	262.16	89.7642	0.342402	-1.54624	2.10057e-30	29.6777	4.78821e-31	148.673	247.751	49.5948	0.20018	-2.32063	6.78404e-42
PA0563	353	182	177.585	178	190.933	2269	1220.8	2639	1396.43	1848	983.636	184.259	177.585	190.933	1.07517	0.104559	0.600992	0.221131	0.376843	699.191	177.585	1220.8	6.87444	2.78124	1.24183e-149	148.906	8.36496e-149	787.006	177.585	1396.43	7.86344	2.97516	1.041e-186	185.983	6.91791e-186	580.611	177.585	983.636	5.53897	2.46962	3.38433e-102	101.471	9.48817e-102	705.865	190.933	1220.8	6.39384	2.67668	2.69782e-145
PA0564	911	279	105.486	228	94.766	190	39.6113	185	37.9321	202	41.662	100.126	105.486	94.766	0.898374	-0.154611	0.376216	0.424563	0.286718	72.5487	105.486	39.6113	0.375512	-1.41307	6.17315e-12	11.2095	1.11407e-12	71.7091	105.486	37.9321	0.359594	-1.47556	2.24225e-12	11.6493	3.35604e-13	73.574	105.486	41.662	0.394953	-1.34025	1.9685e-11	10.7059	2.15305e-12	67.1886	94.766	39.6113	0.41799	-1.25846	2.0221e-09
PA0565	338	165	168.142	117	131.071	688	386.594	866	478.58	803	446.381	149.606	168.142	131.071	0.779523	-0.359337	0.0213931	1.66973	0.0466488	277.368	168.142	386.594	2.29921	1.20114	6.40245e-12	11.1937	1.15429e-12	323.361	168.142	478.58	2.84629	1.50908	6.6973e-23	22.1741	1.46181e-23	307.262	168.142	446.381	2.65479	1.4086	2.34595e-18	17.6297	3.28851e-19	258.832	131.071	386.594	2.94951	1.56048	1.49328e-20
PA0566	515	383	256.154	288	211.749	232	85.5587	222	80.5192	276	100.695	233.951	256.154	211.749	0.826648	-0.274655	0.0245352	1.61021	0.051785	170.856	256.154	85.5587	0.334013	-1.58202	3.46565e-30	29.4602	1.27306e-30	168.337	256.154	80.5192	0.314339	-1.66961	1.01843e-31	30.9921	3.26833e-32	178.425	256.154	100.695	0.393105	-1.34701	1.02356e-25	24.9899	1.90223e-26	148.654	211.749	85.5587	0.404057	-1.30737	4.89163e-20
PA0567	158	88	191.838	111	266.012	2613	3140.98	2866	3388.23	2105	2503.24	228.925	191.838	266.012	1.38665	0.471604	0.00102532	2.98914	0.00528909	1666.41	191.838	3140.98	16.3731	4.03326	0	inf	0	1790.03	191.838	3388.23	17.6619	4.14257	0	inf	0	1347.54	191.838	2503.24	13.0487	3.70583	0	inf	0	1703.5	266.012	3140.98	11.8077	3.56165	0
PA0568	458	293	220.349	293	242.236	135	55.9824	114	46.4936	155	63.5878	231.292	220.349	242.236	1.09933	0.13662	0.409548	0.387695	0.301565	138.166	220.349	55.9824	0.254062	-1.97675	7.89499e-33	32.1026	3.20366e-33	133.421	220.349	46.4936	0.211	-2.24469	7.38343e-37	36.1317	2.92329e-37	141.968	220.349	63.5878	0.288577	-1.79297	4.87653e-30	29.3119	1.09261e-30	149.109	242.236	55.9824	0.231107	-2.11337	1.62369e-37
PA0569	470	138	101.132	63	50.755	74	29.9032	69	27.4224	94	37.5783	75.9437	101.132	50.755	0.501867	-0.994624	2.29442e-05	4.63933	0.000224962	65.5178	101.132	29.9032	0.295683	-1.75788	2.98437e-14	13.5251	5.92348e-15	64.2774	101.132	27.4224	0.271153	-1.88282	3.93841e-15	14.4047	6.50311e-16	69.3554	101.132	37.5783	0.371575	-1.42827	9.83464e-12	11.0072	1.08764e-12	40.3291	50.755	29.9032	0.589167	-0.763251	0.00110562
PA0570	347	124	123.084	65	70.9284	26	14.2307	22	11.8426	50	27.0737	97.0062	123.084	70.9284	0.57626	-0.795208	0.000100014	3.99994	0.000790095	68.6574	123.084	14.2307	0.115618	-3.11256	7.55376e-28	27.1218	2.47753e-28	67.4633	123.084	11.8426	0.0962156	-3.37759	2.88746e-29	28.5395	8.35399e-30	75.0788	123.084	27.0737	0.219961	-2.18468	4.72465e-21	20.3256	7.32057e-22	42.5795	70.9284	14.2307	0.200635	-2.31735	4.13782e-13
PA0571	614	147	82.4628	101	62.2858	174	53.8226	163	49.5876	263	80.4813	72.3743	82.4628	62.2858	0.75532	-0.404841	0.0738565	1.13161	0.106525	68.1427	82.4628	53.8226	0.652689	-0.615533	0.000157277	3.80333	2.07526e-05	66.0252	82.4628	49.5876	0.601333	-0.733765	3.46756e-05	4.45998	3.82197e-06	81.472	82.4628	80.4813	0.97597	-0.0350913	0.100358	0.998449	0.00666107	58.0542	62.2858	53.8226	0.864123	-0.210692	0.0560605
PA0572	2771	723	89.8692	555	75.839	402	27.5533	431	29.0532	230	15.5955	82.8541	89.8692	75.839	0.843881	-0.244888	0.227765	0.642513	0.213621	58.7112	89.8692	27.5533	0.306593	-1.7056	1.82535e-12	11.7387	3.37444e-13	59.4612	89.8692	29.0532	0.323283	-1.62913	7.50281e-12	11.1248	1.09749e-12	52.7324	89.8692	15.5955	0.173535	-2.5267	7.22748e-18	17.141	9.9527e-19	51.6961	75.839	27.5533	0.363313	-1.46072	4.87965e-09
PA0573	335	65	66.831	75	84.772	32	18.1421	31	17.2851	40	22.4348	75.8015	66.831	84.772	1.26845	0.343071	0.177462	0.750895	0.182745	42.4866	66.831	18.1421	0.271463	-1.88117	1.50936e-10	9.82121	2.57395e-11	42.058	66.831	17.2851	0.258638	-1.95099	7.65201e-11	10.1162	1.07107e-11	44.6329	66.831	22.4348	0.335695	-1.57478	5.07864e-09	8.29425	5.01468e-10	51.4571	84.772	18.1421	0.214011	-2.22424	7.88156e-15
PA0574	1121	202	62.0662	172	58.0977	510	86.4068	535	89.146	399	66.8767	60.0819	62.0662	58.0977	0.93606	-0.0953266	0.645098	0.190375	0.393076	74.2365	62.0662	86.4068	1.39217	0.477338	0.524624	0.280152	0.0532885	75.6061	62.0662	89.146	1.43631	0.522363	0.389368	0.409639	0.0323504	64.4714	62.0662	66.8767	1.07751	0.107696	0.369419	0.432481	0.0231516	72.2523	58.0977	86.4068	1.48727	0.572664	0.259679
PA0575	3737	632	58.251	492	49.8515	1097	55.7528	1092	54.5825	670	33.6867	54.0512	58.251	49.8515	0.855805	-0.224646	0.367259	0.435028	0.282921	57.0019	58.251	55.7528	0.957114	-0.0632371	0.148369	0.828656	0.0160517	56.4167	58.251	54.5825	0.937023	-0.0938444	0.12714	0.895718	0.0111126	45.9689	58.251	33.6867	0.578303	-0.790101	0.000230595	3.63715	1.83234e-05	52.8022	49.8515	55.7528	1.11838	0.161409	0.62041
PA0576	1853	1660	308.562	1743	356.171	2393	245.274	2633	265.417	3007	304.906	332.366	308.562	356.171	1.15429	0.207009	0.106055	0.97447	0.132926	276.918	308.562	245.274	0.794893	-0.331167	8.27028e-08	7.08248	1.28029e-08	286.989	308.562	265.417	0.860176	-0.217296	8.05155e-06	5.09412	9.17411e-07	306.734	308.562	304.906	0.988151	-0.0171963	0.00240985	2.61801	0.000180185	300.722	356.171	245.274	0.688641	-0.538176	1.39675e-12
PA0577	1994	691	119.361	578	109.759	621	59.1493	614	57.5171	620	58.4217	114.56	119.361	109.759	0.919553	-0.120996	0.440995	0.355567	0.313451	89.2551	119.361	59.1493	0.49555	-1.0129	1.58606e-09	8.79968	2.60419e-10	88.439	119.361	57.5171	0.481875	-1.05327	8.1044e-10	9.09128	1.08651e-10	88.8913	119.361	58.4217	0.489454	-1.03076	8.34581e-10	9.07853	8.49648e-11	84.454	109.759	59.1493	0.538904	-0.8919	1.44797e-07
PA0578	449	138	105.862	117	98.6678	104	43.9917	112	46.5935	200	83.6934	102.265	105.862	98.6678	0.932038	-0.10154	0.5276	0.277695	0.348824	74.9271	105.862	43.9917	0.415555	-1.26689	9.74931e-11	10.011	1.6769e-11	76.228	105.862	46.5935	0.440132	-1.18399	5.86179e-10	9.23197	7.93491e-11	94.7779	105.862	83.6934	0.790586	-0.339006	0.00129851	2.88656	9.88701e-05	71.3297	98.6678	43.9917	0.445856	-1.16535	5.02585e-09
PA0579	215	424	679.261	623	1097.2	529	467.305	600	521.275	648	566.297	888.23	679.261	1097.2	1.61528	0.691788	8.57144e-22	21.0669	7.645e-20	573.283	679.261	467.305	0.687961	-0.539601	5.1851e-24	23.2852	1.46444e-24	600.268	679.261	521.275	0.767414	-0.381923	4.02116e-17	16.3956	7.06081e-18	622.779	679.261	566.297	0.833695	-0.262408	2.49092e-13	12.6036	2.92225e-14	782.252	1097.2	467.305	0.425907	-1.23139	2.82861e-90
PA0580	1025	417	140.127	315	116.365	234	43.3586	200	36.4468	208	38.1282	128.246	140.127	116.365	0.830427	-0.268075	0.103415	0.985418	0.130983	91.7428	140.127	43.3586	0.309424	-1.69234	1.90842e-18	17.7193	4.36694e-19	88.2869	140.127	36.4468	0.260099	-1.94287	5.33961e-21	20.2725	1.08847e-21	89.1276	140.127	38.1282	0.272098	-1.8778	1.34889e-20	19.87	2.05699e-21	79.8619	116.365	43.3586	0.372608	-1.42427	9.13702e-13
PA0581	569	327	197.945	251	167.031	315	105.143	366	120.15	397	131.095	182.488	197.945	167.031	0.843826	-0.244983	0.0733377	1.13467	0.106353	151.544	197.945	105.143	0.531174	-0.912743	2.53664e-13	12.5957	4.83876e-14	159.047	197.945	120.15	0.606985	-0.720268	2.18663e-10	9.66022	3.00804e-11	164.52	197.945	131.095	0.662279	-0.59449	6.53534e-09	8.18473	6.4356e-10	136.087	167.031	105.143	0.629483	-0.66776	4.33639e-08
PA0582	353	89	86.841	79	84.74	83	44.6567	104	55.0316	87	46.3076	85.7905	86.841	84.74	0.975807	-0.0353326	0.780901	0.107404	0.436897	65.7488	86.841	44.6567	0.514236	-0.959498	6.08293e-07	6.21589	9.05447e-08	70.9363	86.841	55.0316	0.633706	-0.658114	6.45069e-05	4.19039	7.01512e-06	66.5743	86.841	46.3076	0.533246	-0.907128	1.14548e-06	5.94101	1.02352e-07	64.6984	84.74	44.6567	0.526985	-0.924166	2.36382e-06
PA0583	542	78	49.5684	53	37.0265	77	26.982	72	24.8134	53	18.3732	43.2974	49.5684	37.0265	0.746978	-0.420862	0.151744	0.818888	0.166351	38.2752	49.5684	26.982	0.54434	-0.87742	0.00034518	3.46195	4.4768e-05	37.1909	49.5684	24.8134	0.50059	-0.998298	0.000124864	3.90356	1.33339e-05	33.9708	49.5684	18.3732	0.370663	-1.43182	1.81078e-06	5.74213	1.60142e-07	32.0043	37.0265	26.982	0.728723	-0.456558	0.0365327
PA0584	1232	630	176.132	442	135.846	564	86.9465	516	78.2335	792	120.787	155.989	176.132	135.846	0.771274	-0.374685	0.0145928	1.83586	0.0364014	131.539	176.132	86.9465	0.493643	-1.01846	1.90967e-13	12.719	3.65313e-14	127.183	176.132	78.2335	0.444175	-1.1708	2.05774e-15	14.6866	3.43053e-16	148.46	176.132	120.787	0.685777	-0.544189	1.76492e-07	6.75327	1.63215e-08	111.396	135.846	86.9465	0.640036	-0.643775	1.32093e-06
PA0585	506	115	78.281	64	47.8923	374	140.38	326	120.343	292	108.428	63.0867	78.281	47.8923	0.611799	-0.70887	0.0048282	2.31621	0.0164203	109.33	78.281	140.38	1.79328	0.8426	0.00931903	2.03063	0.00111646	99.312	78.281	120.343	1.53732	0.620417	0.144785	0.839277	0.0125508	93.3543	78.281	108.428	1.38511	0.469997	0.524191	0.280511	0.032302	94.136	47.8923	140.38	2.93116	1.55147	2.56883e-08
PA0586	1553	1047	232.212	1675	408.394	7876	963.203	8289	996.975	2947	356.546	320.303	232.212	408.394	1.75871	0.81452	1.17114e-11	10.9314	3.72198e-10	597.707	232.212	963.203	4.14795	2.0524	4.15611e-76	75.3813	1.16044e-75	614.594	232.212	996.975	4.29339	2.10212	2.11881e-82	81.6739	5.71666e-82	294.379	232.212	356.546	1.53544	0.618648	0.0179887	1.745	0.00126189	685.798	408.394	963.203	2.35851	1.23788	7.9428e-31
PA0587	1271	1505	407.85	1846	549.949	7926	1184.38	7753	1139.4	4419	653.26	478.899	407.85	549.949	1.34841	0.431259	1.52993e-05	4.81533	0.000163959	796.116	407.85	1184.38	2.90397	1.53803	1.21913e-55	54.914	1.58305e-55	773.627	407.85	1139.4	2.79369	1.48217	2.10287e-50	49.6772	1.62786e-50	530.555	407.85	653.26	1.60172	0.679619	0.000117937	3.92835	9.49797e-06	867.166	549.949	1184.38	2.15362	1.10677	1.96164e-29
PA0588	1922	8752	1568.42	10124	1994.5	50985	5038.17	45954	4466.05	41332	4040.55	1781.46	1568.42	1994.5	1.27166	0.346715	3.65288e-11	10.4374	1.09783e-09	3303.29	1568.42	5038.17	3.21225	1.68358	6.35765e-275	274.197	7.28941e-274	3017.24	1568.42	4466.05	2.84748	1.50969	1.54176e-199	198.812	1.10995e-198	2804.49	1568.42	4040.55	2.57619	1.36524	8.13063e-143	142.09	3.13763e-142	3516.33	1994.5	5038.17	2.52603	1.33687	2.07777e-181
PA0589	332	86	89.2215	78	88.9595	247	141.3	212	119.276	343	194.117	89.0905	89.2215	88.9595	0.997064	-0.00424241	0.888963	0.0511162	0.468735	115.261	89.2215	141.3	1.5837	0.663298	0.0789626	1.10258	0.00876988	104.249	89.2215	119.276	1.33685	0.418835	0.61939	0.208036	0.0499717	141.669	89.2215	194.117	2.17567	1.12146	9.13296e-06	5.03939	7.7691e-07	115.13	88.9595	141.3	1.58836	0.667541	0.0559228
PA0590	851	286	115.757	219	97.443	553	123.418	547	120.064	672	148.37	106.6	115.757	97.443	0.841792	-0.248464	0.165714	0.780641	0.175851	119.587	115.757	123.418	1.06619	0.0924602	0.209042	0.679766	0.0222671	117.91	115.757	120.064	1.03721	0.0527049	0.154594	0.810807	0.0133769	132.063	115.757	148.37	1.28174	0.358108	0.896817	0.0472963	0.0532629	110.431	97.443	123.418	1.26657	0.340924	0.833983
PA0591	380	85	77.045	82	81.7083	492	245.904	397	195.146	606	299.638	79.3767	77.045	81.7083	1.06053	0.0847812	0.797237	0.0984123	0.441746	161.474	77.045	245.904	3.19169	1.67432	7.39169e-15	14.1313	1.49521e-15	136.096	77.045	195.146	2.53289	1.34078	2.6849e-08	7.57107	3.38713e-09	188.341	77.045	299.638	3.88912	1.95945	7.03912e-23	22.1525	1.15563e-23	163.806	81.7083	245.904	3.00953	1.58954	4.53887e-14
PA0592	806	189	80.7674	134	62.9515	201	47.3636	221	51.2166	303	70.6342	71.8594	80.7674	62.9515	0.779417	-0.359533	0.110612	0.956196	0.13721	64.0655	80.7674	47.3636	0.58642	-0.769995	2.24767e-05	4.64827	3.08908e-06	65.992	80.7674	51.2166	0.634125	-0.657161	0.000117975	3.92821	1.26263e-05	75.7008	80.7674	70.6342	0.874538	-0.193406	0.0238963	1.62167	0.00166138	55.1575	62.9515	47.3636	0.752383	-0.410462	0.0098547
PA0593	986	372	129.95	262	100.614	88	16.9508	94	17.8076	63	12.0052	115.282	129.95	100.614	0.774257	-0.369116	0.038393	1.41575	0.0703178	73.4502	129.95	16.9508	0.130441	-2.93853	3.94099e-28	27.4044	1.30852e-28	73.8786	129.95	17.8076	0.137034	-2.86739	1.66452e-27	26.7787	4.4465e-28	70.9775	129.95	12.0052	0.0923838	-3.43622	2.13494e-31	30.6706	5.13414e-32	58.7826	100.614	16.9508	0.168472	-2.56942	1.26789e-19
PA0594	1292	390	103.971	358	104.92	621	91.2878	639	92.383	421	61.2247	104.445	103.971	104.92	1.00913	0.0131056	0.948757	0.022845	0.484573	97.6293	103.971	91.2878	0.878013	-0.187685	0.0126399	1.89826	0.00149965	98.1769	103.971	92.383	0.888548	-0.170479	0.0171175	1.76656	0.00160634	82.5978	103.971	61.2247	0.588865	-0.763992	1.379e-06	5.86044	1.22518e-07	98.1037	104.92	91.2878	0.870074	-0.200791	0.0148575
PA0595	2774	2546	316.127	3299	450.31	3296	225.665	3493	235.205	3538	239.64	383.219	316.127	450.31	1.42446	0.510416	3.963e-06	5.40198	5.25984e-05	270.896	316.127	225.665	0.713843	-0.48632	6.6038e-11	10.1802	1.14316e-11	275.666	316.127	235.205	0.74402	-0.426587	1.39105e-09	8.85666	1.84826e-10	277.883	316.127	239.64	0.758049	-0.399636	2.03459e-09	8.69152	2.04091e-10	337.988	450.31	225.665	0.501132	-0.996737	5.1664e-30
PA0596	1016	300	101.704	304	113.296	806	150.669	684	125.752	805	148.871	107.5	101.704	113.296	1.11398	0.155729	0.509801	0.292599	0.340887	126.187	101.704	150.669	1.48145	0.567013	0.187567	0.726844	0.0201027	113.728	101.704	125.752	1.23646	0.306213	0.945182	0.0244847	0.0737892	125.287	101.704	148.871	1.46377	0.549688	0.241674	0.616771	0.0154498	131.983	113.296	150.669	1.32987	0.411284	0.532597
PA0597	674	94	48.0372	100	56.1793	176	49.5948	191	52.9331	136	37.9128	52.1082	48.0372	56.1793	1.1695	0.225887	0.479946	0.318808	0.329142	48.816	48.0372	49.5948	1.03243	0.0460386	0.33595	0.473726	0.0349223	50.4851	48.0372	52.9331	1.10192	0.140019	0.531232	0.274715	0.0433204	42.975	48.0372	37.9128	0.78924	-0.341464	0.0297418	1.52663	0.00204997	52.887	56.1793	49.5948	0.882795	-0.179849	0.0865136
PA0598	758	360	163.585	308	153.857	238	59.6336	233	57.417	181	44.8659	158.721	163.585	153.857	0.940535	-0.0884464	0.48007	0.318695	0.329142	111.609	163.585	59.6336	0.364543	-1.45584	3.09086e-18	17.5099	7.01901e-19	110.501	163.585	57.417	0.350993	-1.51049	8.24991e-19	18.0836	1.54603e-19	104.225	163.585	44.8659	0.274267	-1.86635	1.23454e-23	22.9085	2.08953e-24	106.745	153.857	59.6336	0.387591	-1.36739	1.04665e-15
PA0599	1061	468	151.929	436	155.599	332	59.4301	405	71.3006	447	79.1589	153.764	151.929	155.599	1.02416	0.0344397	0.958775	0.0182833	0.48734	105.679	151.929	59.4301	0.391171	-1.35413	8.02658e-16	15.0955	1.68302e-16	111.615	151.929	71.3006	0.469303	-1.09141	1.48231e-12	11.8291	2.23331e-13	115.544	151.929	79.1589	0.521026	-0.940572	5.03659e-11	10.2979	5.40993e-12	107.515	155.599	59.4301	0.381943	-1.38857	3.9837e-16
PA0600	2393	607	87.3686	372	58.8622	458	36.3502	418	32.6278	481	37.7668	73.1154	87.3686	58.8622	0.673722	-0.569774	0.013411	1.87254	0.0344643	61.8594	87.3686	36.3502	0.416055	-1.26515	4.25927e-09	8.37066	6.88023e-10	59.9982	87.3686	32.6278	0.37345	-1.42101	4.04946e-10	9.3926	5.51966e-11	62.5677	87.3686	37.7668	0.432269	-1.21	8.46187e-09	8.07253	8.29043e-10	47.6062	58.8622	36.3502	0.617547	-0.695379	0.00087544
PA0601	632	123	67.0343	71	42.538	269	80.8386	249	73.5929	425	126.351	54.7862	67.0343	42.538	0.634571	-0.656147	0.0145631	1.83675	0.036374	73.9365	67.0343	80.8386	1.20593	0.270144	0.813264	0.0897684	0.080222	70.3136	67.0343	73.5929	1.09784	0.134667	0.446647	0.350035	0.0367909	96.6927	67.0343	126.351	1.88487	0.914467	0.00626528	2.20306	0.000454012	61.6883	42.538	80.8386	1.90038	0.926291	0.0184582
PA0602	1034	453	150.899	364	133.296	342	62.8187	337	60.8784	559	101.578	142.098	150.899	133.296	0.883344	-0.178952	0.231689	0.635095	0.215288	106.859	150.899	62.8187	0.416296	-1.26432	1.19458e-14	13.9228	2.39664e-15	105.889	150.899	60.8784	0.403437	-1.30958	4.48403e-15	14.3483	7.3871e-16	126.238	150.899	101.578	0.67315	-0.571001	7.11306e-07	6.14794	6.4099e-08	98.0573	133.296	62.8187	0.471273	-1.08537	7.31336e-11
PA0603	1109	539	167.404	499	170.375	1134	194.207	1451	244.393	788	133.506	168.889	167.404	170.375	1.01774	0.0253747	0.997151	0.00123891	0.496321	180.806	167.404	194.207	1.16011	0.214259	0.460085	0.337162	0.0470547	205.899	167.404	244.393	1.4599	0.54587	0.113226	0.946054	0.00994277	150.455	167.404	133.506	0.797509	-0.326428	6.95485e-05	4.15771	5.67913e-06	182.291	170.375	194.207	1.13988	0.188885	0.460583
PA0604	1046	272	89.5667	318	115.115	1809	328.466	2463	439.832	1333	239.445	102.341	89.5667	115.115	1.28524	0.36204	0.0968949	1.0137	0.126253	209.016	89.5667	328.466	3.66728	1.87471	2.00551e-23	22.6978	5.53088e-24	264.699	89.5667	439.832	4.91066	2.29592	1.14701e-42	41.9404	6.04951e-43	164.506	89.5667	239.445	2.67337	1.41866	1.12524e-10	9.94876	1.19256e-11	221.79	115.115	328.466	2.85338	1.51267	9.58183e-17
PA0605	1247	128	35.3552	120	36.4377	718	109.356	755	113.093	400	60.27	35.8964	35.3552	36.4377	1.03062	0.0435107	0.958839	0.0182542	0.48734	72.3554	35.3552	109.356	3.09306	1.62904	4.37822e-07	6.3587	6.5592e-08	74.2239	35.3552	113.093	3.19876	1.67751	1.09822e-07	6.95931	1.35074e-08	47.8126	35.3552	60.27	1.7047	0.769518	0.146608	0.833841	0.00957587	72.8967	36.4377	109.356	3.00117	1.58553	5.19777e-07
PA0606	830	177	73.4521	102	46.5327	339	77.572	384	86.4185	245	55.462	59.9924	73.4521	46.5327	0.63351	-0.65856	0.010308	1.98682	0.0285792	75.5121	73.4521	77.572	1.05609	0.0787318	0.290549	0.536781	0.0304495	79.9353	73.4521	86.4185	1.17653	0.234536	0.709701	0.148924	0.0566443	64.4571	73.4521	55.462	0.755076	-0.405306	0.00362639	2.44053	0.000267367	62.0524	46.5327	77.572	1.66704	0.737292	0.0958991
PA0607	674	70	35.7723	82	46.067	156	43.959	171	47.3904	246	68.5776	40.9197	35.7723	46.067	1.28778	0.364889	0.289815	0.537879	0.246408	39.8657	35.7723	43.959	1.22886	0.297315	0.928892	0.0320346	0.0906653	41.5814	35.7723	47.3904	1.32478	0.405749	0.785226	0.105006	0.0620871	52.175	35.7723	68.5776	1.91706	0.938894	0.0366294	1.43617	0.00251046	45.013	46.067	43.959	0.954241	-0.067574	0.22532
PA0608	818	242	101.899	145	67.1198	129	29.9516	166	37.9061	188	43.1829	84.5096	101.899	67.1198	0.658687	-0.602334	0.00510225	2.29224	0.0170943	65.9255	101.899	29.9516	0.293933	-1.76644	2.04537e-14	13.6892	4.07623e-15	69.9027	101.899	37.9061	0.371995	-1.42664	1.31212e-11	10.882	1.90002e-12	72.5411	101.899	43.1829	0.42378	-1.23861	2.91264e-10	9.53571	3.033e-11	48.5357	67.1198	29.9516	0.446241	-1.16411	1.44407e-06
PA0609	1478	483	112.559	477	122.202	1074	138.011	1215	153.552	1765	224.377	117.381	112.559	122.202	1.08567	0.118586	0.622845	0.20562	0.385695	125.285	112.559	138.011	1.22612	0.294095	0.860379	0.06531	0.084483	133.056	112.559	153.552	1.36419	0.44804	0.468215	0.329555	0.0384647	168.468	112.559	224.377	1.99341	0.995235	4.25878e-05	4.37071	3.51169e-06	130.107	122.202	138.011	1.12936	0.175509	0.484939
PA0610	314	209	229.259	166	200.177	1108	670.183	759	451.508	932	557.691	214.718	229.259	200.177	0.873149	-0.1957	0.111805	0.951541	0.138075	449.721	229.259	670.183	2.92326	1.54758	1.29754e-32	31.8869	5.22198e-33	340.384	229.259	451.508	1.96943	0.977776	6.36612e-09	8.19612	8.23317e-10	393.475	229.259	557.691	2.43258	1.28249	1.23391e-18	17.9087	1.73934e-19	435.18	200.177	670.183	3.34795	1.74328	5.63623e-42
PA0611	770	247	110.488	196	96.3832	478	117.902	521	126.387	558	136.16	103.436	110.488	96.3832	0.87234	-0.197037	0.266893	0.573664	0.234565	114.195	110.488	117.902	1.0671	0.0936954	0.222066	0.653519	0.0235797	118.437	110.488	126.387	1.14389	0.193952	0.502682	0.298706	0.041132	123.324	110.488	136.16	1.23235	0.301416	0.854542	0.0682665	0.0509273	107.143	96.3832	117.902	1.22326	0.290733	0.961682
PA0612	200	423	728.483	282	533.894	203	192.774	140	130.753	213	200.105	631.189	728.483	533.894	0.732884	-0.448342	6.36532e-09	8.19618	1.40798e-07	460.629	728.483	192.774	0.264624	-1.91798	2.91829e-101	100.535	1.31051e-100	429.618	728.483	130.753	0.179487	-2.47805	5.33457e-129	128.273	2.35132e-128	464.294	728.483	200.105	0.274686	-1.86414	3.70322e-99	98.4314	9.87574e-99	363.334	533.894	192.774	0.361072	-1.46964	9.77768e-55
PA0613	359	266	255.209	180	189.852	399	211.087	283	147.247	382	199.929	222.53	255.209	189.852	0.743905	-0.426809	0.000992555	3.00325	0.00518781	233.148	255.209	211.087	0.827114	-0.273842	6.96377e-06	5.15716	9.79547e-07	201.228	255.209	147.247	0.576965	-0.793445	2.58088e-14	13.5882	4.1305e-15	227.569	255.209	199.929	0.783393	-0.352192	3.77086e-07	6.42356	3.43775e-08	200.469	189.852	211.087	1.11185	0.152968	0.3059
PA0614	449	519	398.135	414	349.132	89	37.6467	98	40.7693	116	48.5421	373.634	398.135	349.132	0.87692	-0.189484	0.0414439	1.38254	0.0737137	217.891	398.135	37.6467	0.0945577	-3.40266	1.665e-91	90.7786	6.31857e-91	219.452	398.135	40.7693	0.102401	-3.2877	3.89344e-89	88.4097	1.23661e-88	223.339	398.135	48.5421	0.121924	-3.03595	4.31964e-85	84.3646	9.08277e-85	193.39	349.132	37.6467	0.107829	-3.21318	2.54345e-76
PA0615	515	130	86.9452	86	63.2306	521	192.138	476	172.645	534	194.824	75.0879	86.9452	63.2306	0.727247	-0.459483	0.0404848	1.39271	0.0731143	139.542	86.9452	192.138	2.20988	1.14397	4.83334e-06	5.31575	6.86142e-07	129.795	86.9452	172.645	1.98567	0.989629	0.000264714	3.57722	2.76997e-05	140.884	86.9452	194.824	2.24076	1.16399	3.30673e-06	5.4806	2.87786e-07	127.684	63.2306	192.138	3.03869	1.60345	1.76087e-11
PA0616	557	769	475.533	776	527.524	518	176.627	418	140.176	651	219.6	501.529	475.533	527.524	1.10933	0.149693	0.174517	0.758162	0.18079	326.08	475.533	176.627	0.371431	-1.42884	7.27536e-49	48.1381	6.42714e-49	307.855	475.533	140.176	0.294778	-1.7623	8.97231e-61	60.0471	1.15691e-60	347.567	475.533	219.6	0.461799	-1.11466	1.29984e-37	36.8861	4.11949e-38	352.076	527.524	176.627	0.334823	-1.57853	1.486e-58
PA0617	326	287	303.231	206	239.269	276	160.796	279	159.86	376	216.709	271.25	303.231	239.269	0.789064	-0.341786	0.00309251	2.50969	0.0117939	232.013	303.231	160.796	0.530275	-0.915187	1.185e-19	18.9263	2.8243e-20	231.546	303.231	159.86	0.52719	-0.923606	1.21122e-19	18.9168	2.34825e-20	259.97	303.231	216.709	0.714667	-0.484656	1.0818e-10	9.96585	1.14763e-11	200.032	239.269	160.796	0.672031	-0.5734	1.8166e-09
PA0618	887	430	166.976	331	141.299	372	79.6531	489	102.977	537	113.752	154.138	166.976	141.299	0.846226	-0.240885	0.105031	0.978684	0.132362	123.315	166.976	79.6531	0.477033	-1.06784	1.8261e-13	12.7385	3.49451e-14	134.976	166.976	102.977	0.616716	-0.697323	1.04071e-08	7.98267	1.33039e-09	140.364	166.976	113.752	0.681246	-0.553752	2.87059e-07	6.54203	2.63017e-08	110.476	141.299	79.6531	0.563719	-0.826953	1.15759e-08
PA0619	533	166	107.273	168	119.349	295	105.118	295	103.383	385	135.719	113.311	107.273	119.349	1.11257	0.153898	0.504648	0.297012	0.339494	106.196	107.273	105.118	0.979914	-0.0292724	0.0717232	1.14434	0.00799717	105.328	107.273	103.383	0.963737	-0.053289	0.0600857	1.22123	0.00540152	121.496	107.273	135.719	1.26518	0.339337	0.981626	0.00805378	0.0579431	112.234	119.349	105.118	0.880765	-0.183171	0.0119287
PA0620	2075	1047	173.795	1011	184.488	1389	127.136	1378	124.047	1293	117.081	179.142	173.795	184.488	1.06153	0.0861417	0.692908	0.159324	0.408758	150.465	173.795	127.136	0.731526	-0.451019	3.17554e-06	5.49818	4.5536e-07	148.921	173.795	124.047	0.713751	-0.486506	1.57851e-06	5.80175	1.85032e-07	145.438	173.795	117.081	0.673674	-0.569877	1.06302e-07	6.97346	9.94262e-09	155.812	184.488	127.136	0.689126	-0.537161	3.52256e-07
PA0621	458	195	146.649	188	155.428	395	163.8	310	126.43	308	126.355	151.038	146.649	155.428	1.05986	0.0838787	0.727102	0.138405	0.419531	155.225	146.649	163.8	1.11696	0.159574	0.307902	0.511587	0.0321245	136.539	146.649	126.43	0.862128	-0.214027	0.00221244	2.65513	0.000220201	136.502	146.649	126.355	0.861617	-0.214882	0.00160133	2.79552	0.000121112	159.614	155.428	163.8	1.05387	0.0756957	0.163381
PA0622	1160	2186	649.085	1931	630.319	1481	242.483	1511	243.31	1725	279.408	639.702	649.085	630.319	0.971089	-0.0423251	0.397328	0.400851	0.295956	445.784	649.085	242.483	0.373576	-1.42053	1.27699e-65	64.8938	2.52995e-65	446.197	649.085	243.31	0.374851	-1.41561	7.34377e-65	64.1341	1.15773e-64	464.246	649.085	279.408	0.430464	-1.21603	7.51675e-56	55.124	6.04318e-56	436.401	630.319	242.483	0.384698	-1.3782	8.10769e-60
PA0623	503	304	208.168	285	214.542	451	170.291	526	195.331	473	176.685	211.355	208.168	214.542	1.03062	0.0435107	0.900332	0.0455975	0.471381	189.23	208.168	170.291	0.818045	-0.289748	3.24513e-05	4.48877	4.42047e-06	201.75	208.168	195.331	0.938332	-0.0918293	0.00409323	2.38793	0.000400928	192.427	208.168	176.685	0.848761	-0.236569	9.88313e-05	4.00511	8.0164e-06	192.417	214.542	170.291	0.793742	-0.333259	1.67446e-05
PA0624	344	795	796.009	678	746.289	392	216.427	388	210.682	406	221.756	771.149	796.009	746.289	0.937539	-0.0930495	0.105311	0.977524	0.132595	506.218	796.009	216.427	0.27189	-1.87891	3.74658e-108	107.426	1.78669e-107	503.345	796.009	210.682	0.264673	-1.91772	8.99386e-110	109.046	3.59717e-109	508.882	796.009	221.756	0.278585	-1.84381	5.91113e-107	106.228	1.76268e-106	481.358	746.289	216.427	0.290004	-1.78586	6.83164e-94
PA0625	2237	1677	258.212	1488	251.868	1170	99.3352	1167	97.4448	1279	107.427	255.04	258.212	251.868	0.975431	-0.035888	0.628416	0.201753	0.387842	178.774	258.212	99.3352	0.384704	-1.37818	2.80146e-26	25.5526	8.61675e-27	177.828	258.212	97.4448	0.377383	-1.4059	1.21883e-26	25.9141	3.1245e-27	182.819	258.212	107.427	0.41604	-1.2652	3.08222e-24	23.5111	5.34083e-25	175.602	251.868	99.3352	0.394394	-1.34229	3.222e-24
PA0626	872	422	166.688	353	153.283	204	44.4321	255	54.6232	210	45.2491	159.986	166.688	153.283	0.919579	-0.120955	0.362656	0.440505	0.280975	105.56	166.688	44.4321	0.266558	-1.90748	2.22745e-24	23.6522	6.38134e-25	110.656	166.688	54.6232	0.327697	-1.60957	1.97176e-20	19.7051	3.93582e-21	105.969	166.688	45.2491	0.271459	-1.88119	3.06812e-24	23.5131	5.31922e-25	98.8576	153.283	44.4321	0.28987	-1.78652	1.20047e-20
PA0627	206	8	13.3762	6	11.0286	11	10.1417	19	17.2282	22	20.0661	12.2024	13.3762	11.0286	0.824495	-0.278417	0.60314	0.219582	0.377808	11.7589	13.3762	10.1417	0.758188	-0.399373	0.223435	0.650849	0.0237111	15.3022	13.3762	17.2282	1.28798	0.365107	0.930178	0.0314338	0.0726967	16.7211	13.3762	20.0661	1.50014	0.585094	0.618712	0.208511	0.0377578	10.5851	11.0286	10.1417	0.919579	-0.120955	0.500878
PA0628	989	518	180.403	406	155.441	377	72.3983	363	68.5589	400	75.9926	167.922	180.403	155.441	0.861634	-0.214852	0.126675	0.89731	0.150128	126.4	180.403	72.3983	0.401315	-1.31719	5.70231e-18	17.2439	1.28464e-18	124.481	180.403	68.5589	0.380033	-1.3958	5.95652e-19	18.225	1.12258e-19	128.198	180.403	75.9926	0.421239	-1.24729	3.74021e-17	16.4271	5.01986e-18	113.92	155.441	72.3983	0.465761	-1.10234	1.25015e-12
PA0629	629	385	210.824	321	193.237	104	31.4026	149	44.2476	135	40.3265	202.03	210.824	193.237	0.916581	-0.125665	0.291083	0.535983	0.247017	121.113	210.824	31.4026	0.148952	-2.74708	2.62478e-42	41.5809	1.66406e-42	127.536	210.824	44.2476	0.209879	-2.25237	1.8877e-35	34.7241	7.04753e-36	125.575	210.824	40.3265	0.191281	-2.38624	8.47034e-38	37.0721	2.70274e-38	112.32	193.237	31.4026	0.162508	-2.62141	8.33121e-37
PA0630	362	219	208.375	212	221.75	10	5.24656	14	7.22392	22	11.4188	215.062	208.375	221.75	1.06419	0.0897535	0.646484	0.189442	0.393214	106.811	208.375	5.24656	0.0251785	-5.31166	3.34038e-57	56.4762	4.73702e-57	107.799	208.375	7.22392	0.034668	-4.85025	1.90262e-56	55.7206	2.14581e-56	109.897	208.375	11.4188	0.0547995	-4.18969	1.817e-54	53.7406	1.36074e-54	113.498	221.75	5.24656	0.0236598	-5.40142	3.38738e-60
PA0631	257	342	458.355	214	315.295	30	22.1703	41	29.7992	54	39.4792	386.825	458.355	315.295	0.687883	-0.539765	6.40752e-08	7.19331	1.2303e-06	240.263	458.355	22.1703	0.0483692	-4.36977	6.7158e-119	118.173	3.65558e-118	244.077	458.355	29.7992	0.0650133	-3.94312	1.23237e-113	112.909	4.97504e-113	248.917	458.355	39.4792	0.0861322	-3.5373	4.08231e-108	107.389	1.2285e-107	168.733	315.295	22.1703	0.0703161	-3.83	6.69844e-77
PA0633	494	438	305.391	399	305.831	794	305.265	801	302.872	1192	453.374	305.611	305.391	305.831	1.00144	0.002078	0.838004	0.076754	0.454217	305.328	305.391	305.265	0.999587	-0.000595997	0.00499248	2.30168	0.000608815	304.132	305.391	302.872	0.991752	-0.0119494	0.00449834	2.34695	0.000439511	379.383	305.391	453.374	1.48457	0.570044	0.0257915	1.58852	0.00178708	305.548	305.831	305.265	0.998148	-0.002674	0.00926303
PA0634	347	259	257.087	214	233.518	302	165.295	338	181.945	527	285.357	245.302	257.087	233.518	0.908324	-0.138721	0.206441	0.685204	0.200963	211.191	257.087	165.295	0.642956	-0.637208	1.03622e-11	10.9845	1.85085e-12	219.516	257.087	181.945	0.70772	-0.49875	3.30782e-09	8.48046	4.31801e-10	271.222	257.087	285.357	1.10996	0.150513	0.135197	0.869032	0.00886585	199.407	233.518	165.295	0.707849	-0.498487	3.74992e-08
PA0635	254	145	196.627	97	144.602	187	139.827	164	120.605	281	207.864	170.615	196.627	144.602	0.735412	-0.443376	0.00281526	2.55048	0.0110255	168.227	196.627	139.827	0.711128	-0.491819	2.22856e-07	6.65198	3.38195e-08	158.616	196.627	120.605	0.613367	-0.705178	4.07946e-10	9.3894	5.55881e-11	202.246	196.627	207.864	1.05715	0.0801793	0.0746716	1.12684	0.00500685	142.215	144.602	139.827	0.96698	-0.0484426	0.0410234
PA0636	1835	1231	231.063	1098	226.57	843	87.2519	916	93.2423	1017	104.134	228.817	231.063	226.57	0.980553	-0.0283326	0.687403	0.162789	0.407161	159.158	231.063	87.2519	0.37761	-1.40503	3.54436e-24	23.4505	1.00951e-24	162.153	231.063	93.2423	0.403536	-1.30923	2.98779e-22	21.5247	6.38589e-23	167.599	231.063	104.134	0.450672	-1.14985	9.40293e-20	19.0267	1.38621e-20	156.911	226.57	87.2519	0.385099	-1.3767	1.47649e-22
PA0637	341	88	88.8869	63	69.9556	139	77.4183	104	56.9682	138	76.0382	79.4212	88.8869	69.9556	0.787018	-0.345532	0.105911	0.975059	0.132858	83.1526	88.8869	77.4183	0.870976	-0.199295	0.0186165	1.7301	0.00218136	72.9275	88.8869	56.9682	0.640907	-0.641813	6.71086e-05	4.17322	7.28521e-06	82.4626	88.8869	76.0382	0.85545	-0.225245	0.0124701	1.90413	0.00088652	73.687	69.9556	77.4183	1.10668	0.146237	0.516255
PA0638	695	231	114.482	203	110.598	276	75.4237	273	73.3722	334	90.2961	112.54	114.482	110.598	0.966075	-0.049793	0.693766	0.158787	0.408768	94.9527	114.482	75.4237	0.658827	-0.602029	1.08533e-05	4.96444	1.51402e-06	93.927	114.482	73.3722	0.640907	-0.641813	6.06769e-06	5.21698	6.94112e-07	102.389	114.482	90.2961	0.788738	-0.342383	0.00078089	3.10741	6.02269e-05	93.0108	110.598	75.4237	0.681962	-0.552236	6.23264e-05
PA0639	770	312	139.564	233	114.578	261	64.3774	228	55.3093	305	74.4246	127.071	139.564	114.578	0.820972	-0.284596	0.0869593	1.06068	0.118793	101.971	139.564	64.3774	0.461275	-1.1163	5.00871e-12	11.3003	9.08789e-13	97.4366	139.564	55.3093	0.396301	-1.33533	2.43216e-14	13.614	3.89537e-15	106.994	139.564	74.4246	0.533265	-0.907075	6.95271e-10	9.15785	7.10912e-11	89.4777	114.578	64.3774	0.561865	-0.831704	2.53014e-07
PA0640	602	320	183.089	290	182.405	254	80.1347	295	91.5333	285	88.952	182.747	183.089	182.405	0.996265	-0.00539888	0.835516	0.0780454	0.453415	131.612	183.089	80.1347	0.437681	-1.19205	2.10388e-16	15.677	4.50971e-17	137.311	183.089	91.5333	0.499938	-1.00018	1.56524e-13	12.8054	2.43995e-14	136.021	183.089	88.952	0.48584	-1.04145	2.04587e-14	13.6891	2.48917e-15	131.27	182.405	80.1347	0.439322	-1.18665	9.3576e-16
PA0641	3614	2550	243.031	2251	235.843	1550	81.4567	1686	87.1411	1572	81.7282	239.437	243.031	235.843	0.970425	-0.0433111	0.599437	0.222256	0.37662	162.244	243.031	81.4567	0.33517	-1.57703	1.24703e-28	27.9041	4.22378e-29	165.086	243.031	87.1411	0.35856	-1.47971	1.39885e-26	25.8542	3.58173e-27	162.379	243.031	81.7282	0.336287	-1.57223	8.38977e-29	28.0762	1.77777e-29	158.65	235.843	81.4567	0.345385	-1.53372	2.63518e-26
PA0643	1091	584	184.373	543	188.456	703	122.381	668	114.368	509	87.6598	186.415	184.373	188.456	1.02215	0.031604	0.969737	0.013346	0.490571	153.377	184.373	122.381	0.663769	-0.591248	3.22573e-08	7.49137	5.06052e-09	149.371	184.373	114.368	0.620309	-0.688941	2.31685e-09	8.6351	3.05022e-10	136.016	184.373	87.6598	0.475448	-1.07264	5.89964e-15	14.2292	7.31637e-16	155.419	188.456	122.381	0.649386	-0.622852	2.26133e-08
PA0644	335	135	138.803	119	134.505	96	54.4264	118	65.7947	93	52.1609	136.654	138.803	134.505	0.969036	-0.0453777	0.682834	0.165685	0.405595	96.6146	138.803	54.4264	0.392113	-1.35066	1.5095e-14	13.8212	3.01833e-15	102.299	138.803	65.7947	0.474016	-1.07699	1.93064e-11	10.7143	2.77706e-12	95.4819	138.803	52.1609	0.375792	-1.41199	2.27045e-15	14.6439	2.85891e-16	94.4657	134.505	54.4264	0.404643	-1.30528	2.90747e-13
PA0645	230	94	140.77	83	136.643	213	175.888	197	159.99	181	147.863	138.706	140.77	136.643	0.970682	-0.0429293	0.69098	0.160535	0.408492	158.329	140.77	175.888	1.24947	0.321317	0.976287	0.0104226	0.0948446	150.38	140.77	159.99	1.13654	0.184642	0.417117	0.379742	0.0345363	144.316	140.77	147.863	1.05039	0.0709191	0.118656	0.925712	0.00782489	156.265	136.643	175.888	1.28721	0.364246	0.695113
PA0646	1052	870	284.848	846	304.502	791	142.805	690	122.514	589	105.198	294.675	284.848	304.502	1.069	0.0962624	0.554098	0.256414	0.359045	213.827	284.848	142.805	0.501339	-0.996142	2.60608e-20	19.584	6.36903e-21	203.681	284.848	122.514	0.430105	-1.21724	5.37498e-25	24.2696	1.2785e-25	195.023	284.848	105.198	0.369313	-1.43709	1.92675e-30	29.7152	4.3981e-31	223.654	304.502	142.805	0.468979	-1.0924	4.8858e-23
PA0647	302	74	84.3984	70	87.7662	81	50.9403	102	63.088	107	66.5709	86.0823	84.3984	87.7662	1.0399	0.0564498	0.889641	0.0507852	0.468735	67.6693	84.3984	50.9403	0.60357	-0.728407	2.684e-05	4.57122	3.67096e-06	73.7432	84.3984	63.088	0.747503	-0.419849	0.00190607	2.71986	0.000190454	75.4846	84.3984	66.5709	0.78877	-0.342324	0.00392344	2.40633	0.000288296	69.3532	87.7662	50.9403	0.580409	-0.784857	1.29712e-05
PA0648	230	136	203.667	146	240.359	290	239.471	261	211.966	200	163.384	222.013	203.667	240.359	1.18016	0.238982	0.120328	0.919632	0.145094	221.569	203.667	239.471	1.1758	0.233642	0.499099	0.301814	0.0508229	207.816	203.667	211.966	1.04075	0.0576224	0.0635963	1.19657	0.00570879	183.525	203.667	163.384	0.802212	-0.317945	1.43969e-05	4.84173	1.21119e-06	239.915	240.359	239.471	0.996306	-0.00533973	0.0200149
PA0649	605	324	184.459	202	126.425	862	270.605	856	264.285	1893	587.899	155.442	184.459	126.425	0.685383	-0.545018	0.000543278	3.26498	0.00320968	227.532	184.459	270.605	1.46702	0.55289	0.0955814	1.01963	0.0105331	224.372	184.459	264.285	1.43276	0.518796	0.145112	0.838298	0.0125766	386.179	184.459	587.899	3.18716	1.67227	7.7705e-33	32.1096	1.9991e-33	198.515	126.425	270.605	2.14044	1.09791	9.70626e-08
PA0650	1049	819	268.917	542	195.641	1492	270.132	1295	230.594	2661	476.625	232.279	268.917	195.641	0.727515	-0.45895	0.000318521	3.49686	0.0020771	269.525	268.917	270.132	1.00452	0.00650804	0.00986898	2.00573	0.00117973	249.755	268.917	230.594	0.857493	-0.221804	2.68276e-05	4.57142	2.97518e-06	372.771	268.917	476.625	1.77239	0.825695	4.973e-06	5.30338	4.28931e-07	232.887	195.641	270.132	1.38076	0.465459	0.218124
PA0651	836	331	136.374	228	103.268	757	171.978	682	152.381	1382	310.605	119.821	136.374	103.268	0.75724	-0.401177	0.0225692	1.64648	0.0487901	154.176	136.374	171.978	1.26108	0.334658	0.95864	0.0183443	0.0932648	144.378	136.374	152.381	1.11738	0.16012	0.347201	0.459419	0.02902	223.49	136.374	310.605	2.2776	1.18752	1.80322e-09	8.74395	1.81271e-10	137.623	103.268	171.978	1.66536	0.735835	0.0134487
PA0652	644	813	434.824	808	475.074	2116	624.041	1760	510.482	2094	610.939	454.949	434.824	475.074	1.09257	0.12772	0.287419	0.541484	0.24505	529.433	434.824	624.041	1.43516	0.521208	0.0285535	1.54434	0.00328711	472.653	434.824	510.482	1.174	0.231427	0.347955	0.458477	0.0290773	522.882	434.824	610.939	1.40503	0.490596	0.0824355	1.08389	0.00551279	549.558	475.074	624.041	1.31357	0.393488	0.284605
PA0653	422	228	186.094	205	183.941	331	148.97	359	158.904	404	179.877	185.017	186.094	183.941	0.98843	-0.0167898	0.775748	0.11028	0.435335	167.532	186.094	148.97	0.800511	-0.321007	4.02366e-05	4.39538	5.46303e-06	172.499	186.094	158.904	0.853894	-0.227871	0.000418326	3.37848	4.33433e-05	182.985	186.094	179.877	0.966595	-0.0490165	0.0106146	1.9741	0.000758026	166.455	183.941	148.97	0.809882	-0.304217	0.000132361
PA0654	794	289	125.368	321	153.081	315	75.3483	295	69.3993	311	73.5948	139.224	125.368	153.081	1.22105	0.288124	0.13037	0.884823	0.152806	100.358	125.368	75.3483	0.601017	-0.734522	2.72348e-07	6.56488	4.12256e-08	97.3837	125.368	69.3993	0.553565	-0.853175	2.58289e-08	7.58789	3.2613e-09	99.4814	125.368	73.5948	0.58703	-0.768493	1.04231e-07	6.982	9.75174e-09	114.215	153.081	75.3483	0.492213	-1.02265	1.60939e-11
PA0655	647	277	147.464	218	127.582	635	186.403	614	177.263	1391	403.952	137.523	147.464	127.582	0.865174	-0.208938	0.177551	0.750676	0.182769	166.933	147.464	186.403	1.26406	0.338066	0.939785	0.0269717	0.0916123	162.363	147.464	177.263	1.20208	0.265532	0.736466	0.132847	0.0585102	275.708	147.464	403.952	2.73934	1.45383	8.24672e-18	17.0837	1.1323e-18	156.992	127.582	186.403	1.46105	0.547004	0.13198
PA0656	338	67	68.2759	85	95.2222	465	261.288	577	318.869	388	215.686	81.7491	68.2759	95.2222	1.39467	0.479922	0.0456997	1.34009	0.078629	164.782	68.2759	261.288	3.82695	1.93619	5.70977e-20	19.2434	1.3773e-20	193.573	68.2759	318.869	4.67031	2.22352	5.76692e-30	29.2391	1.71678e-30	141.981	68.2759	215.686	3.15904	1.65949	7.21672e-13	12.1417	8.31766e-14	178.255	95.2222	261.288	2.74398	1.45627	9.60255e-13
PA0657	1481	795	184.893	641	163.885	618	79.2532	684	86.269	726	92.1062	174.389	184.893	163.885	0.886375	-0.17401	0.195979	0.707791	0.195057	132.073	184.893	79.2532	0.428643	-1.22215	5.46188e-17	16.2627	1.183e-17	135.581	184.893	86.269	0.466588	-1.09978	4.46401e-15	14.3503	7.35693e-16	138.5	184.893	92.1062	0.498159	-1.00532	5.05026e-14	13.2967	6.06357e-15	121.569	163.885	79.2532	0.483591	-1.04814	1.50045e-12
PA0658	800	471	202.787	461	218.196	621	147.43	575	134.255	732	171.921	210.492	202.787	218.196	1.07599	0.10566	0.570855	0.243474	0.365776	175.108	202.787	147.43	0.727018	-0.459938	3.72108e-07	6.42933	5.58869e-08	168.521	202.787	134.255	0.662051	-0.594986	7.71342e-09	8.11275	9.93396e-10	187.354	202.787	171.921	0.84779	-0.238221	0.000116782	3.93262	9.4119e-06	182.813	218.196	147.43	0.675675	-0.565598	1.20597e-08
PA0659	1076	583	186.623	506	178.063	879	155.153	869	150.856	1295	226.133	182.343	186.623	178.063	0.954133	-0.0677384	0.535291	0.27141	0.352212	170.888	186.623	155.153	0.83137	-0.266437	0.000144116	3.84129	1.90534e-05	168.739	186.623	150.856	0.808343	-0.30696	6.63925e-05	4.17788	7.20929e-06	206.378	186.623	226.133	1.21171	0.277046	0.682503	0.165896	0.0413277	166.608	178.063	155.153	0.871336	-0.198698	0.00157094
PA0660	968	543	193.212	396	154.902	675	132.438	582	112.306	891	172.946	174.057	193.212	154.902	0.801719	-0.318832	0.0262292	1.58122	0.0540677	162.825	193.212	132.438	0.685454	-0.544869	6.06259e-08	7.21734	9.44224e-09	152.759	193.212	112.306	0.581256	-0.782754	4.8137e-11	10.3175	6.78845e-12	183.079	193.212	172.946	0.895109	-0.159865	0.000997972	3.00088	7.6484e-05	143.67	154.902	132.438	0.85498	-0.226037	0.00196592
PA0661	422	111	90.5983	72	64.6035	371	166.972	303	134.117	403	179.432	77.6009	90.5983	64.6035	0.713077	-0.487871	0.0276081	1.55896	0.0557594	128.785	90.5983	166.972	1.843	0.882055	0.00243275	2.6139	0.000301718	112.358	90.5983	134.117	1.48035	0.565937	0.203095	0.6923	0.0173925	135.015	90.5983	179.432	1.98052	0.985882	0.00030138	3.52089	2.37753e-05	115.788	64.6035	166.972	2.58457	1.36993	8.41677e-08
PA0662	1034	414	137.908	403	147.578	358	65.7576	303	54.7364	546	99.2155	142.743	137.908	147.578	1.07012	0.0977692	0.674075	0.171292	0.402543	101.833	137.908	65.7576	0.476823	-1.06848	2.20321e-11	10.6569	3.90037e-12	96.3221	137.908	54.7364	0.396905	-1.33313	3.65081e-14	13.4376	5.82127e-15	118.562	137.908	99.2155	0.719433	-0.475068	1.63858e-05	4.78553	1.37463e-06	106.668	147.578	65.7576	0.44558	-1.16624	8.46989e-13
PA0663	719	216	103.475	147	77.4149	158	41.7361	161	41.8264	164	42.8571	90.4448	103.475	77.4149	0.748153	-0.418595	0.0392693	1.40595	0.0716761	72.6054	103.475	41.7361	0.403346	-1.30991	6.96722e-11	10.1569	1.2053e-11	72.6506	103.475	41.8264	0.404219	-1.30679	8.89719e-11	10.0507	1.24174e-11	73.1659	103.475	42.8571	0.414179	-1.27167	1.13117e-10	9.94647	1.19845e-11	59.5755	77.4149	41.7361	0.539122	-0.891316	1.01025e-05
PA0664	422	92	75.0904	83	74.4735	206	92.7125	186	82.3293	200	89.0481	74.782	75.0904	74.4735	0.991784	-0.0119024	0.872581	0.0591943	0.464683	83.9015	75.0904	92.7125	1.23468	0.304134	0.921283	0.035607	0.0900624	78.7099	75.0904	82.3293	1.0964	0.132776	0.415972	0.380936	0.034448	82.0693	75.0904	89.0481	1.18588	0.245956	0.691864	0.159979	0.0418405	83.593	74.4735	92.7125	1.24491	0.316037	0.943439
PA0665	350	187	184.028	149	161.196	1004	544.815	873	465.908	1439	772.503	172.612	184.028	161.196	0.875934	-0.191106	0.162648	0.78875	0.173775	364.421	184.028	544.815	2.96051	1.56584	2.03652e-27	26.6911	6.56757e-28	324.968	184.028	465.908	2.53173	1.34012	8.82526e-18	17.0543	1.59152e-18	478.265	184.028	772.503	4.19776	2.06962	1.22667e-61	60.9113	1.25349e-61	353.006	161.196	544.815	3.37983	1.75695	6.56497e-35
PA0666	1091	250	78.9268	175	60.7364	321	55.8809	408	69.8537	284	48.9104	69.8316	78.9268	60.7364	0.769529	-0.377953	0.0995045	1.00216	0.127975	67.4039	78.9268	55.8809	0.70801	-0.498159	0.000956507	3.01931	0.000121424	74.3902	78.9268	69.8537	0.885044	-0.17618	0.0357854	1.44629	0.0032791	63.9186	78.9268	48.9104	0.619693	-0.690375	7.03368e-05	4.15282	5.74207e-06	58.3087	60.7364	55.8809	0.920056	-0.120206	0.114788
PA0667	1343	893	229.026	1140	321.414	2228	315.081	2356	327.682	2078	290.721	275.22	229.026	321.414	1.4034	0.488922	0.000185245	3.73225	0.00132692	272.054	229.026	315.081	1.37574	0.460213	0.279865	0.553052	0.029387	278.354	229.026	327.682	1.43076	0.516787	0.108134	0.966037	0.00951887	259.874	229.026	290.721	1.26938	0.344126	0.942991	0.0254924	0.055773	318.248	321.414	315.081	0.980297	-0.0287089	0.00392727
PA0668	1199	521	149.668	530	167.376	898	142.246	933	145.35	838	131.32	158.522	149.668	167.376	1.11832	0.161329	0.403752	0.393885	0.298969	145.957	149.668	142.246	0.950414	-0.0733721	0.0176469	1.75333	0.00207091	147.509	149.668	145.35	0.971155	-0.042227	0.0308444	1.51082	0.00284324	140.494	149.668	131.32	0.877414	-0.188671	0.00228942	2.64027	0.000171376	154.811	167.376	142.246	0.849861	-0.234701	0.00109219
PA0669	3095	658	73.2276	427	52.24	160	9.81845	198	11.9497	130	7.89205	62.7338	73.2276	52.24	0.713393	-0.487231	0.0479119	1.31956	0.081177	41.523	73.2276	9.81845	0.134081	-2.89882	2.19135e-16	15.6593	4.69162e-17	42.5886	73.2276	11.9497	0.163186	-2.61541	4.24761e-15	14.3719	7.00831e-16	40.5598	73.2276	7.89205	0.107774	-3.21391	1.15354e-17	16.938	1.57527e-18	31.0292	52.24	9.81845	0.187949	-2.41159	2.26185e-10
PA0670	1415	503	122.439	475	127.108	46	6.17426	39	5.14828	42	5.57699	124.774	122.439	127.108	1.03813	0.0539892	0.877933	0.0565387	0.466007	64.3068	122.439	6.17426	0.0504271	-4.30966	6.31871e-33	32.1994	2.57762e-33	63.7938	122.439	5.14828	0.0420476	-4.57183	1.96177e-33	32.7074	6.73069e-34	64.0081	122.439	5.57699	0.0455491	-4.45644	2.04576e-33	32.6891	5.4512e-34	66.6412	127.108	6.17426	0.0485749	-4.36365	7.173e-34
PA0671	551	292	182.533	248	170.426	146	50.3251	118	40.0022	114	38.8741	176.479	182.533	170.426	0.933675	-0.0990081	0.416009	0.380898	0.303653	116.429	182.533	50.3251	0.275705	-1.8588	7.139e-26	25.1464	2.16006e-26	111.267	182.533	40.0022	0.219151	-2.19	3.97429e-30	29.4007	1.19465e-30	110.703	182.533	38.8741	0.212971	-2.23127	4.97789e-31	30.303	1.17724e-31	110.376	170.426	50.3251	0.29529	-1.7598	1.97471e-22
PA0672	596	421	243.302	370	235.067	1853	590.49	1762	552.222	1968	620.421	239.184	243.302	235.067	0.966154	-0.0496748	0.566534	0.246774	0.364201	416.896	243.302	590.49	2.42699	1.27917	7.20898e-20	19.1421	1.73042e-20	397.762	243.302	552.222	2.2697	1.1825	4.4576e-16	15.3509	7.5598e-17	431.861	243.302	620.421	2.55001	1.3505	7.23712e-23	22.1404	1.18754e-23	412.779	235.067	590.49	2.51201	1.32884	1.68517e-22
PA0673	320	83	89.3382	63	74.5464	226	134.135	169	98.6485	218	128.001	81.9423	89.3382	74.5464	0.834429	-0.261139	0.203676	0.691059	0.199558	111.737	89.3382	134.135	1.50143	0.586335	0.180686	0.743075	0.0194038	93.9934	89.3382	98.6485	1.10421	0.143019	0.400887	0.396978	0.0332498	108.67	89.3382	128.001	1.43277	0.518807	0.35009	0.45582	0.0219823	104.341	74.5464	134.135	1.79935	0.847475	0.00715238
PA0674	716	423	203.487	275	145.431	43	11.4061	44	11.4787	47	12.3337	174.459	203.487	145.431	0.714692	-0.484606	0.00102955	2.98735	0.00529117	107.447	203.487	11.4061	0.0560534	-4.15705	7.57332e-53	52.1207	8.41469e-53	107.483	203.487	11.4787	0.0564101	-4.1479	1.24033e-52	51.9065	1.10467e-52	107.91	203.487	12.3337	0.0606116	-4.04426	1.80788e-52	51.7428	1.22778e-52	78.4184	145.431	11.4061	0.0784302	-3.67245	1.2331e-35
PA0675	545	158	99.855	146	101.436	19	6.62126	17	5.82648	18	6.20559	100.646	99.855	101.436	1.01583	0.0226639	0.987166	0.00560976	0.495094	53.2381	99.855	6.62126	0.0663087	-3.91466	3.94936e-26	25.4035	1.20785e-26	52.8407	99.855	5.82648	0.0583494	-4.09914	1.42618e-26	25.8458	3.64955e-27	53.0303	99.855	6.20559	0.062146	-4.00819	1.61915e-26	25.7907	3.10226e-27	54.0287	101.436	6.62126	0.0652752	-3.93732	2.92017e-26
PA0676	959	383	137.559	303	119.635	63	12.4769	47	9.15447	40	7.83698	128.597	137.559	119.635	0.869702	-0.201406	0.206895	0.684249	0.201144	75.018	137.559	12.4769	0.0907018	-3.46272	3.95591e-33	32.4028	1.63229e-33	73.3568	137.559	9.15447	0.0665493	-3.90943	3.15591e-35	34.5009	1.16713e-35	72.6981	137.559	7.83698	0.0569717	-4.13361	2.31825e-36	35.6348	6.93819e-37	66.0562	119.635	12.4769	0.104291	-3.26132	1.44035e-27
PA0677	641	352	189.145	259	152.995	19	5.62962	24	6.9937	24	7.03494	171.07	189.145	152.995	0.80888	-0.306003	0.0338245	1.47077	0.0643209	97.3871	189.145	5.62962	0.0297636	-5.07031	6.76411e-52	51.1698	7.16121e-52	98.0691	189.145	6.9937	0.0369754	-4.75729	3.34458e-51	50.4757	2.74659e-51	98.0898	189.145	7.03494	0.0371935	-4.74881	1.61097e-51	50.7929	1.03816e-51	79.3124	152.995	5.62962	0.0367961	-4.76431	1.94591e-41
PA0678	449	236	181.04	192	161.916	7	2.96098	6	2.49608	13	5.44007	171.478	181.04	161.916	0.894367	-0.16106	0.230387	0.637542	0.214769	92.0006	181.04	2.96098	0.0163554	-5.93409	1.23936e-49	48.9068	1.13198e-49	91.7681	181.04	2.49608	0.0137874	-6.1805	3.93132e-49	48.4055	2.85404e-49	93.2401	181.04	5.44007	0.030049	-5.05654	6.56331e-50	49.1829	3.82394e-50	82.4387	161.916	2.96098	0.0182871	-5.77303	2.49453e-44
PA0679	431	313	250.136	263	231.055	49	21.5925	63	27.3034	60	26.1566	240.595	250.136	231.055	0.923715	-0.11448	0.285875	0.543824	0.244123	135.864	250.136	21.5925	0.0863229	-3.53411	1.55833e-59	58.8073	2.43407e-59	138.72	250.136	27.3034	0.109154	-3.19556	1.29885e-55	54.8864	1.3853e-55	138.146	250.136	26.1566	0.104569	-3.25747	7.42109e-57	56.1295	6.24165e-57	126.324	231.055	21.5925	0.0934518	-3.41963	2.82412e-53
PA0680	374	235	216.424	184	186.287	12	6.09387	26	12.9854	14	7.03338	201.355	216.424	186.287	0.860749	-0.216335	0.0924158	1.03425	0.122907	111.259	216.424	6.09387	0.0281571	-5.15036	3.21993e-59	58.4922	4.97182e-59	114.705	216.424	12.9854	0.0599998	-4.0589	2.33102e-55	54.6325	2.45585e-55	111.729	216.424	7.03338	0.0324981	-4.9435	3.96232e-59	58.4021	3.68189e-59	96.1904	186.287	6.09387	0.0327123	-4.93402	2.04827e-50
PA0681	449	132	101.26	63	53.1288	53	22.4188	44	18.3046	68	28.4557	77.1943	101.26	53.1288	0.524679	-0.930494	5.94631e-05	4.22575	0.000496713	61.8393	101.26	22.4188	0.221399	-2.17528	2.06872e-17	16.6843	4.55205e-18	59.7822	101.26	18.3046	0.180769	-2.46778	2.45149e-19	18.6106	4.69592e-20	64.8577	101.26	28.4557	0.281017	-1.83127	5.91899e-15	14.2278	7.33759e-16	37.7738	53.1288	22.4188	0.421971	-1.24478	8.17063e-06
PA0682	965	411	146.698	384	150.675	19	3.73947	14	2.70991	22	4.28354	148.686	146.698	150.675	1.02711	0.038588	0.939719	0.027002	0.483216	75.2187	146.698	3.73947	0.0254909	-5.29387	8.64185e-41	40.0634	5.04543e-41	74.7039	146.698	2.70991	0.0184727	-5.75846	1.31161e-40	39.8822	6.24647e-41	75.4907	146.698	4.28354	0.0291997	-5.0979	8.20196e-41	40.0861	3.01274e-41	77.207	150.675	3.73947	0.0248182	-5.33246	1.86669e-41
PA0683	1145	630	189.515	607	200.733	5	0.829369	8	1.30508	7	1.14868	195.124	189.515	200.733	1.05919	0.0829648	0.696231	0.157246	0.409372	94.7577	189.515	0	0	#NAME?	7.90879e-46	45.1019	5.9358e-46	95.4102	189.515	1.30508	0.00688643	-7.18203	1.93868e-48	47.7125	1.37283e-48	95.332	189.515	1.14868	0.00606116	-7.36619	6.03184e-48	47.2196	3.12073e-48	100.367	200.733	0	0	#NAME?	1.05108e-47
PA0684	593	211	122.557	163	104.08	2	0.640558	3	0.944975	2	0.633698	113.319	122.557	104.08	0.849243	-0.235751	0.172831	0.762379	0.180243	61.2783	122.557	0	0	#NAME?	5.7658e-31	30.2391	2.17735e-31	61.2783	122.557	0	0	#NAME?	2.56712e-32	31.5906	8.4006e-33	61.2783	122.557	0	0	#NAME?	5.33494e-31	30.2729	1.25986e-31	52.0402	104.08	0	0	#NAME?	6.96136e-27
PA0685	2411	714	102.002	644	101.14	37	2.91466	53	4.10613	26	2.02621	101.571	102.002	101.14	0.99155	-0.0122433	0.850407	0.0703733	0.457417	52.4585	102.002	2.91466	0.0285744	-5.12913	8.17975e-29	28.0873	2.80402e-29	53.0543	102.002	4.10613	0.0402552	-4.63468	3.12118e-28	27.5057	8.58184e-29	52.0143	102.002	2.02621	0.0198643	-5.65368	5.91929e-29	28.2277	1.26326e-29	52.0275	101.14	2.91466	0.028818	-5.11689	2.69631e-28
PA0686	1409	524	128.094	380	102.119	7	0.943562	10	1.32569	21	2.80037	115.107	128.094	102.119	0.797222	-0.326947	0.0643385	1.19153	0.0981203	64.0471	128.094	0	0	#NAME?	1.31037e-33	32.8826	5.55573e-34	64.71	128.094	1.32569	0.0103494	-6.59432	1.31348e-34	33.8816	4.72804e-35	65.4473	128.094	2.80037	0.0218618	-5.51544	5.69707e-36	35.2443	1.67901e-36	51.0597	102.119	0	0	#NAME?	1.63982e-27
PA0687	1214	653	185.269	579	180.591	4	0.625784	3	0.46159	6	0.928624	182.93	185.269	180.591	0.974748	-0.0368995	0.676999	0.169412	0.403796	92.6347	185.269	0	0	#NAME?	3.74861e-43	42.4261	2.47556e-43	92.6347	185.269	0	0	#NAME?	5.44203e-41	40.2642	2.62943e-41	92.6347	185.269	0	0	#NAME?	8.54934e-46	45.0681	4.02921e-46	90.2955	180.591	0	0	#NAME?	5.47961e-42
PA0688	1106	39	12.1456	44	15.0638	43	7.38409	24	4.05331	33	5.60617	13.6047	12.1456	15.0638	1.24027	0.31065	0.607784	0.21625	0.379854	9.76484	12.1456	7.38409	0.607964	-0.717942	0.114148	0.942532	0.0124873	8.09945	12.1456	4.05331	0.333727	-1.58326	0.0132231	1.87867	0.00125313	8.87588	12.1456	5.60617	0.46158	-1.11535	0.040464	1.39293	0.00276806	11.2239	15.0638	7.38409	0.490189	-1.02859	0.0339386
PA0689	1112	93	28.8063	112	38.1372	212	36.2088	167	28.0521	93	15.714	33.4718	28.8063	38.1372	1.32392	0.404816	0.285003	0.545151	0.243968	32.5076	28.8063	36.2088	1.25698	0.329958	0.991479	0.00371644	0.0961991	28.4292	28.8063	28.0521	0.973818	-0.0382753	0.348524	0.457768	0.0291192	22.2601	28.8063	15.714	0.545504	-0.874338	0.00608024	2.21608	0.000441146	37.173	38.1372	36.2088	0.949435	-0.0748587	0.261162
PA0690	12542	3930	107.928	2988	90.209	1083	16.4	986	14.6847	850	12.7338	99.0686	107.928	90.209	0.835824	-0.258729	0.165743	0.780565	0.175851	62.1641	107.928	16.4	0.151953	-2.7183	2.74259e-22	21.5618	7.2306e-23	61.3064	107.928	14.6847	0.136059	-2.87769	3.50004e-23	22.4559	7.7175e-24	60.331	107.928	12.7338	0.117984	-3.08333	1.36944e-24	23.8635	2.41115e-25	53.3045	90.209	16.4	0.181801	-2.45957	4.03882e-17
PA0691	602	133	76.0965	126	79.252	17	5.36335	20	6.20565	13	4.05746	77.6742	76.0965	79.252	1.04147	0.0586176	0.887736	0.0517164	0.468601	40.7299	76.0965	5.36335	0.0704809	-3.82662	4.40296e-20	19.3563	1.06685e-20	41.1511	76.0965	6.20565	0.0815498	-3.61618	1.889e-19	18.7238	3.63783e-20	40.077	76.0965	4.05746	0.05332	-4.22918	5.0031e-21	20.3008	7.74103e-22	42.3077	79.252	5.36335	0.0676746	-3.88524	9.64686e-21
PA0692	1634	307	64.7136	215	49.8221	39	4.53311	42	4.80121	53	6.0944	57.2679	64.7136	49.8221	0.769887	-0.377282	0.136416	0.865134	0.156656	34.6234	64.7136	4.53311	0.0700488	-3.8355	2.48458e-17	16.6047	5.43824e-18	34.7574	64.7136	4.80121	0.0741917	-3.7526	4.28311e-17	16.3682	7.50856e-18	35.404	64.7136	6.0944	0.094175	-3.40851	2.31833e-16	15.6348	3.02246e-17	27.1776	49.8221	4.53311	0.0909858	-3.45821	8.03613e-13
PA0693	1847	767	143.033	628	128.745	23	2.36507	31	3.13508	17	1.72938	135.889	143.033	128.745	0.900101	-0.151842	0.310054	0.508563	0.257209	72.6993	143.033	2.36507	0.0165351	-5.91832	1.34453e-39	38.8714	7.43885e-40	73.0843	143.033	3.13508	0.0219185	-5.51171	9.75281e-40	39.0109	4.44854e-40	72.3814	143.033	1.72938	0.0120907	-6.36996	4.45926e-39	38.3507	1.50485e-39	65.5548	128.745	2.36507	0.0183703	-5.76648	1.3194e-35
PA0694	419	11	9.04249	11	9.94065	2	0.906566	5	2.229	6	2.69057	9.49157	9.04249	9.94065	1.09933	0.13662	0.867334	0.0618136	0.46278	4.52124	9.04249	0	0	#NAME?	0.00242881	2.61461	0.000301298	5.63574	9.04249	2.229	0.246503	-2.02032	0.0148004	1.82973	0.0013977	5.86653	9.04249	2.69057	0.297548	-1.74881	0.0228441	1.64123	0.00159092	4.97032	9.94065	0	0	#NAME?	0.00138647
PA0695	746	587	271.025	420	213.18	3	0.763776	8	2.00311	4	1.00746	242.102	271.025	213.18	0.786571	-0.346351	0.00466474	2.33117	0.0160198	135.512	271.025	0	0	#NAME?	1.69812e-60	59.77	2.748e-60	136.514	271.025	2.00311	0.00739088	-7.08004	5.01457e-69	68.2998	9.02529e-69	136.016	271.025	1.00746	0.00371723	-8.07155	2.21855e-63	62.6539	2.40172e-63	106.59	213.18	0	0	#NAME?	1.69018e-49
PA0696	1706	349	70.4621	257	57.0414	18	2.0039	21	2.29929	31	3.41421	63.7518	70.4621	57.0414	0.809533	-0.304839	0.196732	0.706125	0.195525	36.233	70.4621	2.0039	0.0284395	-5.13596	2.08414e-20	19.6811	5.126e-21	36.3807	70.4621	2.29929	0.0326316	-4.93759	2.95311e-20	19.5297	5.86488e-21	36.9382	70.4621	3.41421	0.0484545	-4.36722	8.43579e-20	19.0739	1.24643e-20	29.5226	57.0414	2.0039	0.0351307	-4.83112	1.64087e-16
PA0697	662	242	125.912	190	108.676	5	1.43448	6	1.69296	8	2.27059	117.294	125.912	108.676	0.863108	-0.212388	0.206429	0.68523	0.200963	63.6732	125.912	1.43448	0.0113928	-6.45574	2.29499e-34	33.6392	1.01123e-34	63.8024	125.912	1.69296	0.0134456	-6.21672	1.1853e-34	33.9262	4.27734e-35	64.0912	125.912	2.27059	0.0180332	-5.7932	2.86428e-35	34.543	8.17695e-36	55.055	108.676	1.43448	0.0131997	-6.24335	6.36604e-30
PA0698	479	95	68.3121	56	44.2679	6	2.37903	7	2.72971	6	2.35355	56.29	68.3121	44.2679	0.648024	-0.625881	0.0178267	1.74893	0.0417269	35.3455	68.3121	2.37903	0.0348259	-4.8437	1.12573e-19	18.9486	2.68898e-20	35.5209	68.3121	2.72971	0.0399594	-4.64532	1.88844e-19	18.7239	3.63783e-20	35.3328	68.3121	2.35355	0.0344529	-4.85923	9.36167e-20	19.0286	1.38075e-20	23.3234	44.2679	2.37903	0.0537416	-4.21782	1.13515e-12
PA0699	944	388	141.569	250	100.278	16	3.21908	11	2.17658	16	3.1846	120.923	141.569	100.278	0.708329	-0.497508	0.00510032	2.2924	0.0170943	72.3942	141.569	3.21908	0.0227385	-5.45872	1.88833e-39	38.7239	1.03413e-39	71.8729	141.569	2.17658	0.0153747	-6.0233	5.2407e-39	38.2806	2.30759e-39	72.3769	141.569	3.1846	0.022495	-5.47425	1.40325e-39	38.8529	4.85537e-40	51.7484	100.278	3.21908	0.0321017	-4.96121	5.92984e-28
PA0700	425	132	106.978	121	107.803	8	3.57507	3	1.31852	7	3.09469	107.391	106.978	107.803	1.00772	0.0110892	0.939889	0.0269236	0.483216	55.2765	106.978	3.57507	0.0334188	-4.9032	5.84825e-30	29.233	2.1294e-30	54.1482	106.978	1.31852	0.0123251	-6.34225	1.52766e-29	28.816	4.46166e-30	55.0363	106.978	3.09469	0.0289283	-5.11138	3.1274e-30	29.5048	7.07474e-31	55.6892	107.803	3.57507	0.0331629	-4.91429	7.02326e-30
PA0701	986	310	108.291	227	87.1736	43	8.28276	31	5.87271	31	5.90734	97.7325	108.291	87.1736	0.804991	-0.312956	0.101556	0.993293	0.129579	58.2871	108.291	8.28276	0.0764858	-3.70866	1.84503e-27	26.734	5.9679e-28	57.0821	108.291	5.87271	0.0542306	-4.20475	5.75013e-29	28.2403	1.63408e-29	57.0994	108.291	5.90734	0.0545504	-4.19627	3.7569e-29	28.4252	8.08612e-30	47.7282	87.1736	8.28276	0.0950145	-3.39571	4.70243e-21
PA0701a	665	445	230.488	369	210.107	70	19.9922	73	20.5048	111	31.3624	220.297	230.488	210.107	0.911576	-0.133564	0.246119	0.608855	0.223776	125.24	230.488	19.9922	0.0867386	-3.52718	6.16998e-55	54.2097	7.75033e-55	125.496	230.488	20.5048	0.0889626	-3.49066	2.13583e-54	53.6704	2.11602e-54	130.925	230.488	31.3624	0.13607	-2.87758	4.45579e-48	47.3511	2.32365e-48	115.05	210.107	19.9922	0.0951523	-3.39362	2.25712e-48
PA0702	905	255	97.0512	150	62.7594	26	5.45643	28	5.77914	49	10.1731	79.9053	97.0512	62.7594	0.646663	-0.628915	0.00457387	2.33972	0.0157687	51.2538	97.0512	5.45643	0.0562221	-4.15272	4.35976e-26	25.3605	1.3296e-26	51.4152	97.0512	5.77914	0.0595473	-4.06982	8.5227e-26	25.0694	2.09887e-26	53.6122	97.0512	10.1731	0.104822	-3.25398	4.42097e-23	22.3545	7.32399e-24	34.1079	62.7594	5.45643	0.086942	-3.5238	6.2432e-16
PA0703	1316	631	165.152	511	147.028	82	11.8343	99	14.0518	98	13.9919	156.09	165.152	147.028	0.890263	-0.167697	0.236094	0.626914	0.21745	88.4929	165.152	11.8343	0.071657	-3.80275	1.59216e-41	40.798	9.72775e-42	89.6017	165.152	14.0518	0.0850845	-3.55496	6.68622e-40	39.1748	3.08562e-40	89.5718	165.152	13.9919	0.0847217	-3.56112	2.82932e-40	39.5483	1.01873e-40	79.4313	147.028	11.8343	0.0804897	-3.63505	8.35403e-36
PA0704	1394	840	207.551	709	192.584	185	25.2053	209	28.0051	270	36.3922	200.068	207.551	192.584	0.927884	-0.107984	0.35331	0.451844	0.277444	116.378	207.551	25.2053	0.121441	-3.04167	4.80167e-45	44.3186	3.45004e-45	117.778	207.551	28.0051	0.134931	-2.88971	3.55703e-43	42.4489	1.93267e-43	121.972	207.551	36.3922	0.175341	-2.51177	6.17446e-39	38.2094	2.07513e-39	108.895	192.584	25.2053	0.13088	-2.93368	3.63295e-40
PA0705	899	225	86.2049	223	93.925	572	120.843	457	94.9533	604	126.236	90.065	86.2049	93.925	1.08955	0.123739	0.649291	0.187561	0.394117	103.524	86.2049	120.843	1.40181	0.487286	0.423399	0.37325	0.0434828	90.5791	86.2049	94.9533	1.10148	0.139448	0.400145	0.397783	0.0331946	106.221	86.2049	126.236	1.46438	0.550286	0.279688	0.553326	0.017783	107.384	93.925	120.843	1.28659	0.363547	0.747946
PA0706	638	90	48.5882	68	40.3575	214	63.7054	248	72.608	293	86.2888	44.4729	48.5882	40.3575	0.830602	-0.26777	0.338076	0.470985	0.270084	56.1468	48.5882	63.7054	1.31113	0.39081	0.812503	0.0901751	0.0801616	60.5981	48.5882	72.608	1.49435	0.579522	0.324258	0.48911	0.0271654	67.4385	48.5882	86.2888	1.77592	0.828566	0.0508294	1.29388	0.00345409	52.0315	40.3575	63.7054	1.57853	0.65858	0.209776
PA0707	779	229	101.253	127	61.7309	15	3.6571	21	5.03542	13	3.13555	81.4919	101.253	61.7309	0.60967	-0.713899	0.00126245	2.89878	0.00604957	52.455	101.253	3.6571	0.0361185	-4.79112	2.51923e-28	27.5987	8.41641e-29	53.1441	101.253	5.03542	0.0497311	-4.32971	1.76854e-27	26.7524	4.71852e-28	52.1942	101.253	3.13555	0.0309675	-5.0131	1.22348e-28	27.9124	2.58086e-29	32.694	61.7309	3.6571	0.0592427	-4.07722	7.49183e-17
PA0708	854	377	152.052	335	148.533	130	28.9114	114	24.9345	141	31.0219	150.293	152.052	148.533	0.976855	-0.0337833	0.719709	0.142843	0.417355	90.4818	152.052	28.9114	0.190141	-2.39486	1.22716e-27	26.9111	3.99332e-28	88.4934	152.052	24.9345	0.163986	-2.60835	1.39329e-29	28.856	4.07748e-30	91.5371	152.052	31.0219	0.204021	-2.29321	8.94083e-27	26.0486	1.73741e-27	88.7222	148.533	28.9114	0.194646	-2.36107	3.3931e-26
PA0709	296	5	5.81819	11	14.0714	25	16.041	26	16.4072	27	17.1388	9.94479	5.81819	14.0714	2.41852	1.27412	0.0657281	1.18225	0.0994119	10.9296	5.81819	16.041	2.75705	1.46312	0.0822761	1.08473	0.00913037	11.1127	5.81819	16.4072	2.81999	1.49569	0.0706552	1.15086	0.00632273	11.4785	5.81819	17.1388	2.94572	1.55862	0.0572427	1.24228	0.00387146	15.0562	14.0714	16.041	1.13997	0.189	0.832241
PA0710	395	119	103.767	59	56.5576	15	7.21236	11	5.20175	38	18.0756	80.1623	103.767	56.5576	0.545044	-0.875555	0.000109948	3.95881	0.000856339	55.4897	103.767	7.21236	0.0695054	-3.84673	7.22616e-27	26.1411	2.2719e-27	54.4844	103.767	5.20175	0.0501291	-4.31821	4.28492e-28	27.3681	1.17219e-28	60.9213	103.767	18.0756	0.174195	-2.52123	2.36911e-20	19.6254	3.57784e-21	31.885	56.5576	7.21236	0.127522	-2.97118	4.99751e-13
PA0711	506	113	76.9196	86	64.3552	81	30.4031	64	23.6256	119	44.1879	70.6374	76.9196	64.3552	0.836656	-0.257294	0.244236	0.612191	0.2227	53.6614	76.9196	30.4031	0.395258	-1.33913	1.24014e-08	7.90653	1.97542e-09	50.2726	76.9196	23.6256	0.307147	-1.703	8.48623e-11	10.0713	1.18477e-11	60.5538	76.9196	44.1879	0.574469	-0.799699	2.03385e-05	4.69168	1.70362e-06	47.3792	64.3552	30.4031	0.472426	-1.08184	6.26076e-06
PA0712	257	62	83.0937	56	82.507	363	268.261	280	203.507	464	339.228	82.8003	83.0937	82.507	0.99294	-0.0102213	0.871886	0.0595402	0.464509	175.677	83.0937	268.261	3.22841	1.69083	2.41444e-16	15.6172	5.159e-17	143.3	83.0937	203.507	2.44912	1.29227	4.90711e-08	7.30917	6.12261e-09	211.161	83.0937	339.228	4.08248	2.02945	3.53569e-27	26.4515	7.02037e-28	175.384	82.507	268.261	3.25137	1.70105	4.55196e-17
PA0713	293	65	76.4108	79	102.093	135	87.5084	107	68.2134	94	60.2792	89.2519	76.4108	102.093	1.3361	0.418033	0.0708853	1.14944	0.104418	81.9596	76.4108	87.5084	1.14523	0.195644	0.561765	0.250445	0.0567645	72.3121	76.4108	68.2134	0.892719	-0.163722	0.0435866	1.36065	0.0039645	68.345	76.4108	60.2792	0.788883	-0.342117	0.00607644	2.21635	0.000440968	94.8006	102.093	87.5084	0.857145	-0.222389	0.0125241
PA0714	476	137	99.1341	118	93.8666	80	31.9203	57	22.3677	61	24.0785	96.5003	99.1341	93.8666	0.946865	-0.0787689	0.614217	0.211678	0.382321	65.5272	99.1341	31.9203	0.321991	-1.63491	4.75599e-13	12.3228	9.00217e-14	60.7509	99.1341	22.3677	0.225631	-2.14796	8.50176e-17	16.0705	1.47864e-17	61.6063	99.1341	24.0785	0.242889	-2.04163	3.08545e-16	15.5107	3.99715e-17	62.8934	93.8666	31.9203	0.34006	-1.55614	1.47984e-11
PA0715	956	157	56.5654	136	53.8663	79	15.6947	116	22.6649	70	13.7578	55.2159	56.5654	53.8663	0.952283	-0.0705378	0.725349	0.139453	0.419003	36.1301	56.5654	15.6947	0.277461	-1.84964	5.22942e-09	8.28155	8.42714e-10	39.6152	56.5654	22.6649	0.400685	-1.31946	1.42716e-06	5.84553	1.67564e-07	35.1616	56.5654	13.7578	0.243218	-2.03968	6.90078e-10	9.1611	7.05822e-11	34.7805	53.8663	15.6947	0.291364	-1.77911	3.58237e-08
PA0716	1325	390	101.381	402	114.88	85	12.1839	123	17.3398	23	3.26151	108.131	101.381	114.88	1.13315	0.180342	0.431725	0.364792	0.309889	56.7826	101.381	12.1839	0.120179	-3.05674	6.14005e-23	22.2118	1.66019e-23	59.3605	101.381	17.3398	0.171035	-2.54764	7.04892e-20	19.1519	1.37525e-20	52.3214	101.381	3.26151	0.0321708	-4.95811	1.24992e-28	27.9031	2.63494e-29	63.5322	114.88	12.1839	0.106057	-3.23709	2.08579e-26
PA0718	290	39	46.3208	52	67.8956	112	73.3506	96	61.834	130	84.2273	57.1082	46.3208	67.8956	1.46577	0.551658	0.0536434	1.27048	0.0873162	59.8357	46.3208	73.3506	1.58353	0.663149	0.205813	0.686527	0.0219404	54.0774	46.3208	61.834	1.33491	0.41674	0.726169	0.138962	0.0577985	65.274	46.3208	84.2273	1.81835	0.862628	0.0403175	1.39451	0.00275919	70.6231	67.8956	73.3506	1.08034	0.111491	0.435913
PA0719	377	113	103.24	75	75.3279	83	41.8139	90	44.5918	86	42.8612	89.2838	103.24	75.3279	0.729642	-0.45474	0.0269302	1.56976	0.0548913	72.5267	103.24	41.8139	0.405018	-1.30394	8.19891e-11	10.0862	1.41339e-11	73.9157	103.24	44.5918	0.431925	-1.21115	5.71339e-10	9.24311	7.7413e-11	73.0504	103.24	42.8612	0.415162	-1.26825	1.26716e-10	9.89717	1.33951e-11	58.5709	75.3279	41.8139	0.555091	-0.849204	2.31728e-05
PA0720	434	242	192.059	283	246.907	113	49.4507	102	43.9	134	58.0126	219.483	192.059	246.907	1.28558	0.362415	0.0149348	1.8258	0.0370016	120.755	192.059	49.4507	0.257476	-1.95749	1.48249e-28	27.829	5.01184e-29	117.98	192.059	43.9	0.228575	-2.12926	8.69954e-31	30.0605	2.67269e-31	125.036	192.059	58.0126	0.302056	-1.72711	2.01496e-25	24.6957	3.70274e-26	148.179	246.907	49.4507	0.200281	-2.3199	9.55752e-42
PA0721	92	0	0	0	0	0	0	0	0	2	4.0846	0	0	0	NA	NA	NA	inf	NA	0	0	0	NA	NA	NA	inf	NA	0	0	0	NA	NA	NA	inf	NA	2.0423	0	4.0846	Inf	Inf	NA	inf	NA	0	0	0	NA	NA	NA
PA0722	251	80	109.781	66	99.5649	40	30.267	28	20.8371	47	35.1829	104.673	109.781	99.5649	0.906944	-0.140914	0.403031	0.394662	0.298575	70.0238	109.781	30.267	0.275705	-1.8588	3.44113e-16	15.4633	7.30639e-17	65.3089	109.781	20.8371	0.189807	-2.39739	2.53144e-20	19.5966	5.03206e-21	72.4817	109.781	35.1829	0.320484	-1.64168	1.80402e-14	13.7438	2.19981e-15	64.916	99.5649	30.267	0.303993	-1.71789	2.00338e-13
PA0723	248	123	170.829	184	280.933	305	233.578	400	301.274	315	238.653	225.881	170.829	280.933	1.64452	0.717668	5.20224e-07	6.28381	8.31438e-06	202.204	170.829	233.578	1.36732	0.451347	0.384189	0.415455	0.0396613	236.052	170.829	301.274	1.7636	0.818521	0.000218553	3.66044	2.30088e-05	204.741	170.829	238.653	1.39702	0.482356	0.303345	0.518064	0.0192052	257.255	280.933	233.578	0.831437	-0.266321	8.32732e-06
PA0724	1262	658	179.587	622	186.624	91	13.6951	70	10.3608	92	13.6973	183.106	179.587	186.624	1.03918	0.0554471	0.844819	0.0732362	0.455732	96.6412	179.587	13.6951	0.0762588	-3.71295	1.89486e-44	43.7224	1.33304e-44	94.9741	179.587	10.3608	0.0576921	-4.11548	1.6428e-46	45.7844	1.05128e-46	96.6424	179.587	13.6973	0.0762711	-3.71272	1.18779e-44	43.9253	5.32262e-45	100.159	186.624	13.6951	0.0733835	-3.7684	7.14438e-46
PA0725	356	28	27.0905	8	8.50895	5	2.66749	4	2.09876	3	1.58336	17.7997	27.0905	8.50895	0.314093	-1.67073	0.0011938	2.92307	0.0058727	14.879	27.0905	2.66749	0.098466	-3.34423	1.42638e-07	6.84576	2.17996e-08	14.5946	27.0905	2.09876	0.0774723	-3.69018	6.20166e-08	7.20749	7.6978e-09	14.3369	27.0905	1.58336	0.0584469	-4.09673	2.43774e-08	7.61301	2.34424e-09	5.58822	8.50895	2.66749	0.313493	-1.6735	0.0342438
PA0726	1274	342	92.4626	235	69.8449	74	11.0318	44	6.45115	52	7.66904	81.1537	92.4626	69.8449	0.755385	-0.404715	0.0584539	1.23319	0.0918826	51.7472	92.4626	11.0318	0.119311	-3.0672	4.12754e-21	20.3843	1.04004e-21	49.4569	92.4626	6.45115	0.0697704	-3.84124	5.05008e-24	23.2967	1.14932e-24	50.0658	92.4626	7.66904	0.0829422	-3.59175	2.16021e-23	22.6655	3.62076e-24	40.4383	69.8449	11.0318	0.157947	-2.66249	1.7025e-14
PA0727	1292	146	38.9224	127	37.2201	64	9.40808	74	10.6985	44	6.39878	38.0712	38.9224	37.2201	0.956264	-0.0645197	0.784447	0.105436	0.437994	24.1652	38.9224	9.40808	0.241714	-2.04863	3.25734e-07	6.48714	4.91273e-08	24.8105	38.9224	10.6985	0.274867	-1.86319	1.25241e-06	5.90226	1.47567e-07	22.6606	38.9224	6.39878	0.164399	-2.60473	9.28095e-09	8.03241	9.07393e-10	23.3141	37.2201	9.40808	0.252769	-1.98411	1.1956e-06
PA0728	983	97	33.9881	96	36.9789	88	17.0025	66	12.5413	49	9.36591	35.4835	33.9881	36.9789	1.08799	0.12167	0.779943	0.107937	0.436714	25.4953	33.9881	17.0025	0.500248	-0.999285	0.00139682	2.85486	0.00017591	23.2647	33.9881	12.5413	0.368992	-1.43834	8.61928e-05	4.06453	9.28446e-06	21.677	33.9881	9.36591	0.275564	-1.85954	5.14424e-06	5.28868	4.43003e-07	26.9907	36.9789	17.0025	0.459789	-1.12096	0.000469804
PA0729	347	532	528.07	502	547.785	2051	1122.59	1507	811.218	615	333.007	537.928	528.07	547.785	1.03733	0.0528812	0.759323	0.119573	0.429446	825.328	528.07	1122.59	2.12583	1.08803	2.53217e-25	24.5965	7.52641e-26	669.644	528.07	811.218	1.53619	0.619361	0.000160514	3.79449	1.70147e-05	430.538	528.07	333.007	0.630611	-0.665178	7.13427e-24	23.1467	1.2182e-24	835.186	547.785	1122.59	2.04932	1.03514	4.6118e-24
PA0730	902	560	213.841	554	232.562	1124	236.67	909	188.24	781	162.687	223.202	213.841	232.562	1.08755	0.121079	0.486135	0.313243	0.332049	225.255	213.841	236.67	1.10676	0.146339	0.184809	0.733276	0.0198348	201.04	213.841	188.24	0.880279	-0.183967	0.000456061	3.34098	4.71512e-05	188.264	213.841	162.687	0.760783	-0.394442	9.58167e-07	6.01856	8.5826e-08	234.616	232.562	236.67	1.01766	0.0252599	0.0384686
PA0731	737	269	125.717	138	70.9002	691	178.071	742	188.057	813	207.267	98.3086	125.717	70.9002	0.563967	-0.826318	4.92883e-05	4.30726	0.000428551	151.894	125.717	178.071	1.41645	0.502275	0.289401	0.538501	0.030339	156.887	125.717	188.057	1.49588	0.580992	0.110704	0.955836	0.00973319	166.492	125.717	207.267	1.64868	0.721311	0.0158032	1.80126	0.00111406	124.486	70.9002	178.071	2.51158	1.32859	8.43217e-08
PA0732	1043	388	128.132	377	136.865	1770	322.309	1580	282.961	1984	357.408	132.498	128.132	136.865	1.06816	0.095128	0.696318	0.157192	0.409372	225.22	128.132	322.309	2.51545	1.33082	1.88516e-12	11.7247	3.48141e-13	205.546	128.132	282.961	2.20836	1.14298	2.29989e-08	7.63829	2.90822e-09	242.77	128.132	357.408	2.78938	1.47995	1.76535e-16	15.7532	2.31348e-17	229.587	136.865	322.309	2.35494	1.23569	2.67455e-11
PA0733	692	90	44.7967	57	31.1892	81	22.2312	62	16.7355	70	19.0064	37.993	44.7967	31.1892	0.69624	-0.522343	0.100381	0.998348	0.128732	33.5139	44.7967	22.2312	0.496268	-1.01081	0.00022173	3.65418	2.90721e-05	30.7661	44.7967	16.7355	0.373589	-1.42048	7.61148e-06	5.11853	8.67956e-07	31.9015	44.7967	19.0064	0.424281	-1.23691	2.96681e-05	4.52771	2.46246e-06	26.7102	31.1892	22.2312	0.712783	-0.488464	0.0467075
PA0734	272	20	25.3262	24	33.4101	46	32.1198	35	24.0355	34	23.4864	29.3682	25.3262	33.4101	1.31919	0.399655	0.32318	0.490556	0.263047	28.723	25.3262	32.1198	1.26824	0.34283	0.965034	0.0154575	0.093836	24.6809	25.3262	24.0355	0.949036	-0.0754658	0.334956	0.475012	0.0280236	24.4063	25.3262	23.4864	0.927357	-0.108803	0.281015	0.55127	0.0178604	32.765	33.4101	32.1198	0.961378	-0.0568248	0.315248
PA0735	815	214	90.441	129	59.9333	182	42.4128	210	48.13	240	55.33	75.1872	90.441	59.9333	0.662678	-0.59362	0.00916912	2.03767	0.0261901	66.4269	90.441	42.4128	0.468956	-1.09248	4.03015e-08	7.39468	6.31145e-09	69.2855	90.441	48.13	0.53217	-0.910042	9.1294e-07	6.03956	1.08278e-07	72.8855	90.441	55.33	0.61178	-0.708914	1.57248e-05	4.80342	1.31985e-06	51.1731	59.9333	42.4128	0.707667	-0.498857	0.00529622
PA0736	1076	248	79.3869	151	53.1375	445	78.5473	417	72.3898	696	121.536	66.2622	79.3869	53.1375	0.669348	-0.579171	0.0168349	1.77379	0.0402661	78.9671	79.3869	78.5473	0.989424	-0.0153389	0.135683	0.867475	0.0147354	75.8883	79.3869	72.3898	0.911861	-0.133113	0.0527589	1.2777	0.00477066	100.461	79.3869	121.536	1.53093	0.614409	0.173346	0.761085	0.011235	65.8424	53.1375	78.5473	1.47819	0.563833	0.297681
PA0736a	179	293	563.798	346	731.912	2651	2812.81	2005	2092.26	4375	4592.32	647.855	563.798	731.912	1.29818	0.376492	1.32401e-05	4.87811	0.000145848	1688.3	563.798	2812.81	4.98903	2.31876	3.93404e-265	264.405	4.41663e-264	1328.03	563.798	2092.26	3.711	1.89181	2.66537e-143	142.574	1.29362e-142	2578.06	563.798	4592.32	8.14533	3.02597	0	inf	0	1772.36	731.912	2812.81	3.84309	1.94227	1.87421e-205
PA0737	455	520	393.642	562	467.693	1085	452.899	741	304.201	2877	1188.05	430.667	393.642	467.693	1.18812	0.248679	0.0237036	1.62519	0.0506484	423.271	393.642	452.899	1.15054	0.202307	0.210822	0.676084	0.0224478	348.921	393.642	304.201	0.772786	-0.371859	2.57526e-10	9.58918	3.53703e-11	790.847	393.642	1188.05	3.01811	1.59364	5.91313e-59	58.2282	5.46368e-59	460.296	467.693	452.899	0.968369	-0.0463713	0.00025752
PA0738	245	66	92.787	47	72.6387	205	158.917	136	103.688	589	451.707	82.7128	92.787	72.6387	0.782854	-0.353185	0.0922312	1.03512	0.122721	125.852	92.787	158.917	1.71271	0.776282	0.0147229	1.83201	0.00173989	98.2373	92.787	103.688	1.11748	0.160248	0.438476	0.358054	0.0361592	272.247	92.787	451.707	4.86821	2.28339	8.78692e-43	42.0562	3.55395e-43	115.778	72.6387	158.917	2.18778	1.12947	2.39411e-05
PA0739	914	407	153.376	373	154.525	104	21.6108	83	16.9623	105	21.5849	153.951	153.376	154.525	1.00749	0.010767	0.926499	0.0331553	0.479485	87.4934	153.376	21.6108	0.140901	-2.82725	5.91867e-32	31.2278	2.32468e-32	85.1692	153.376	16.9623	0.110593	-3.17667	1.22906e-34	33.9104	4.43153e-35	87.4805	153.376	21.5849	0.140732	-2.82898	3.75478e-32	31.4254	9.38742e-33	88.0679	154.525	21.6108	0.139853	-2.83802	9.54753e-32
PA0740	1976	607	105.806	435	83.3563	105	10.0922	100	9.45294	122	11.6006	94.5812	105.806	83.3563	0.787821	-0.344061	0.0788315	1.1033	0.111434	57.9492	105.806	10.0922	0.0953838	-3.39011	1.53647e-25	24.8135	4.60499e-26	57.6296	105.806	9.45294	0.089342	-3.48452	7.21716e-26	25.1416	1.7855e-26	58.7034	105.806	11.6006	0.10964	-3.18915	1.08234e-24	23.9656	1.91699e-25	46.7242	83.3563	10.0922	0.121073	-3.04605	8.23236e-19
PA0741	641	366	196.667	357	210.885	199	58.9629	178	51.8699	350	102.593	203.776	196.667	210.885	1.07229	0.100701	0.600972	0.221146	0.376843	127.815	196.667	58.9629	0.29981	-1.73788	6.16211e-26	25.2103	1.87079e-26	124.269	196.667	51.8699	0.263744	-1.92279	1.59452e-28	27.7974	4.44648e-29	149.63	196.667	102.593	0.521657	-0.938827	8.2064e-14	13.0858	9.76364e-15	134.924	210.885	58.9629	0.279597	-1.83858	1.25358e-28
PA0742	644	42	22.4633	34	19.9908	192	56.6238	187	54.2387	277	80.8167	21.227	22.4633	19.9908	0.889931	-0.168234	0.661309	0.179596	0.398101	39.5435	22.4633	56.6238	2.52073	1.33384	0.00308589	2.51062	0.000380185	38.351	22.4633	54.2387	2.41455	1.27176	0.00566896	2.2465	0.000550896	51.64	22.4633	80.8167	3.59773	1.84709	1.21146e-06	5.91669	1.08072e-07	38.3073	19.9908	56.6238	2.8325	1.50208	0.000612214
PA0743	896	687	264.094	561	237.078	494	104.713	539	112.366	696	145.952	250.586	264.094	237.078	0.897703	-0.155689	0.159034	0.798511	0.171363	184.404	264.094	104.713	0.396501	-1.3346	6.22409e-26	25.2059	1.88748e-26	188.23	264.094	112.366	0.425477	-1.23285	1.28971e-23	22.8895	2.89552e-24	205.023	264.094	145.952	0.55265	-0.855561	2.30686e-16	15.637	3.00871e-17	170.896	237.078	104.713	0.441684	-1.17891	7.16914e-20
PA0744	1103	669	208.91	520	178.511	458	78.863	470	79.5932	530	90.2834	193.71	208.91	178.511	0.854484	-0.226874	0.0850529	1.07031	0.116708	143.887	208.91	78.863	0.377497	-1.40546	5.08306e-22	21.2939	1.33099e-22	144.252	208.91	79.5932	0.380992	-1.39217	1.22971e-21	20.9102	2.56361e-22	149.597	208.91	90.2834	0.432163	-1.21035	5.23929e-19	18.2807	7.46234e-20	128.687	178.511	78.863	0.441784	-1.17859	2.43879e-15
PA0745	818	499	210.115	436	201.822	833	193.408	813	185.648	846	194.323	205.969	210.115	201.822	0.960534	-0.0580916	0.554479	0.256115	0.359124	201.762	210.115	193.408	0.920489	-0.119527	0.00186141	2.73016	0.000232679	197.882	210.115	185.648	0.883557	-0.178605	0.000579954	3.23661	5.96462e-05	202.219	210.115	194.323	0.924843	-0.11272	0.00174437	2.75836	0.000131506	197.615	201.822	193.408	0.95831	-0.0614359	0.0124777
PA0746	1163	594	175.92	464	151.069	781	127.542	679	109.055	1044	168.666	163.494	175.92	151.069	0.858733	-0.219718	0.124188	0.905922	0.148427	151.731	175.92	127.542	0.725001	-0.463945	1.98616e-06	5.70199	2.88259e-07	142.487	175.92	109.055	0.619909	-0.689872	5.22763e-09	8.2817	6.77904e-10	172.293	175.92	168.666	0.958765	-0.0607511	0.0106188	1.97393	0.000758026	139.306	151.069	127.542	0.844268	-0.244227	0.00161881
PA0747	1508	671	153.261	560	140.612	1687	212.47	1633	202.273	2700	336.411	146.936	153.261	140.612	0.917471	-0.124266	0.372372	0.429023	0.285499	182.865	153.261	212.47	1.38633	0.471271	0.337711	0.471455	0.0350884	177.767	153.261	202.273	1.3198	0.400319	0.597396	0.223738	0.0483598	244.836	153.261	336.411	2.19502	1.13424	3.16659e-09	8.49941	3.15042e-10	176.541	140.612	212.47	1.51103	0.595537	0.0563444
PA0749	821	171	71.7401	136	62.7237	315	72.8704	301	68.4821	415	94.9757	67.2319	71.7401	62.7237	0.874318	-0.19377	0.377775	0.422767	0.287331	72.3052	71.7401	72.8704	1.01575	0.0225514	0.204334	0.68966	0.0217956	70.1111	71.7401	68.4821	0.954586	-0.0670536	0.111715	0.951887	0.0098181	83.3579	71.7401	94.9757	1.32388	0.404777	0.755463	0.121787	0.0454604	67.797	62.7237	72.8704	1.16177	0.216321	0.734641
PA0750	695	160	79.2948	168	91.5294	395	107.943	387	104.011	593	160.316	85.4121	79.2948	91.5294	1.15429	0.207009	0.412668	0.384399	0.302813	93.619	79.2948	107.943	1.36129	0.444977	0.574071	0.241034	0.0579428	91.653	79.2948	104.011	1.3117	0.391441	0.735589	0.133365	0.0584513	119.805	79.2948	160.316	2.02177	1.01562	0.000379563	3.42072	2.97356e-05	99.7363	91.5294	107.943	1.17933	0.237967	0.760413
PA0751	1037	313	103.962	254	92.7451	48	8.79116	45	8.10564	37	6.70394	98.3536	103.962	92.7451	0.892105	-0.164714	0.354442	0.450455	0.277938	56.3766	103.962	8.79116	0.0845612	-3.56386	7.23672e-26	25.1405	2.1884e-26	56.0339	103.962	8.10564	0.0779673	-3.68099	3.09813e-26	25.5089	7.79866e-27	55.333	103.962	6.70394	0.0644845	-3.9549	2.22287e-27	26.6531	4.45412e-28	50.7681	92.7451	8.79116	0.0947883	-3.39915	2.59959e-22
PA0752	1517	216	49.043	134	33.4469	46	5.75911	42	5.17151	54	6.6883	41.245	49.043	33.4469	0.68199	-0.552178	0.0713377	1.14668	0.104645	27.4011	49.043	5.75911	0.11743	-3.09013	5.72844e-12	11.242	1.03658e-12	27.1073	49.043	5.17151	0.105448	-3.24539	2.67359e-12	11.5729	3.98778e-13	27.8657	49.043	6.6883	0.136376	-2.87434	1.85545e-11	10.7316	2.03279e-12	19.603	33.4469	5.75911	0.172187	-2.53795	2.03226e-07
PA0753	470	249	182.478	175	140.986	5	2.02048	1	0.397426	9	3.59792	161.732	182.478	140.986	0.772619	-0.372171	0.0134579	1.87102	0.034518	92.2493	182.478	2.02048	0.0110725	-6.49688	6.3707e-49	48.1958	5.67447e-49	91.2391	182.478	0	0	#NAME?	1.82201e-39	38.7395	8.18963e-40	93.038	182.478	3.59792	0.019717	-5.66441	1.95015e-50	49.7099	1.17158e-50	71.5033	140.986	2.02048	0.0143311	-6.12471	1.7606e-38
PA0754	983	296	103.716	221	85.1285	63	12.1722	85	16.1517	98	18.7318	94.4224	103.716	85.1285	0.820781	-0.284931	0.139666	0.854909	0.158395	57.9443	103.716	12.1722	0.117361	-3.09098	1.30542e-23	22.8842	3.62986e-24	59.9341	103.716	16.1517	0.15573	-2.68288	3.62393e-21	20.4408	7.43646e-22	61.2241	103.716	18.7318	0.180606	-2.46908	5.40436e-20	19.2673	8.05415e-21	48.6504	85.1285	12.1722	0.142987	-2.80605	4.66129e-18
PA0755	1283	214	57.4508	71	20.954	53	7.84572	53	7.71619	53	7.76169	39.2024	57.4508	20.954	0.36473	-1.4551	1.90327e-05	4.7205	0.0001937	32.6483	57.4508	7.84572	0.136564	-2.87235	4.27847e-13	12.3687	8.12112e-14	32.5835	57.4508	7.71619	0.134309	-2.89637	4.03712e-13	12.3939	6.20588e-14	32.6063	57.4508	7.76169	0.135101	-2.88788	3.25151e-13	12.4879	3.80096e-14	14.3999	20.954	7.84572	0.374425	-1.41725	0.00250817
PA0756	671	239	122.683	174	98.189	53	15.0016	37	10.2999	93	26.0416	110.436	122.683	98.189	0.800347	-0.321303	0.0745671	1.12745	0.107214	68.8423	122.683	15.0016	0.122279	-3.03175	2.94527e-27	26.5309	9.40813e-28	66.4915	122.683	10.2999	0.0839553	-3.57423	3.6011e-30	29.4436	1.08474e-30	74.3623	122.683	26.0416	0.212267	-2.23605	1.97348e-21	20.7048	3.08401e-22	56.5953	98.189	15.0016	0.152783	-2.71045	4.88952e-20
PA0757	1382	694	172.966	555	152.062	73	10.0322	64	8.65019	78	10.6046	162.514	172.966	152.062	0.879145	-0.185828	0.186204	0.730011	0.188622	91.4991	172.966	10.0322	0.0580013	-4.10777	5.71674e-45	44.2429	4.09116e-45	90.8081	172.966	8.65019	0.0500109	-4.32161	1.04764e-45	44.9798	6.46478e-46	91.7853	172.966	10.6046	0.0613103	-4.02773	8.70732e-45	44.0601	3.92328e-45	81.0472	152.062	10.0322	0.0659747	-3.92194	1.85434e-38
PA0758	836	191	78.693	177	80.1684	338	76.7881	390	87.1389	557	125.186	79.4307	78.693	80.1684	1.01875	0.0267968	0.996997	0.00130634	0.496321	77.7406	78.693	76.7881	0.975793	-0.0353535	0.117079	0.93152	0.0128053	82.916	78.693	87.1389	1.10733	0.147081	0.440835	0.355724	0.0363398	101.94	78.693	125.186	1.59082	0.669767	0.101033	0.995535	0.00670321	78.4782	80.1684	76.7881	0.957835	-0.0621504	0.114696
PA0759	944	231	84.2848	258	103.487	313	62.9732	374	74.0037	443	88.1737	93.8857	84.2848	103.487	1.22782	0.296098	0.200636	0.69759	0.197848	73.629	84.2848	62.9732	0.747148	-0.420534	0.00172596	2.76297	0.000216099	79.1442	84.2848	74.0037	0.878019	-0.187675	0.0267355	1.57291	0.00247503	86.2293	84.2848	88.1737	1.04614	0.0650759	0.217622	0.662298	0.0139803	83.2299	103.487	62.9732	0.608516	-0.716633	7.11855e-06
PA0760	254	118	160.014	72	107.333	200	149.548	242	177.965	243	179.755	133.674	160.014	107.333	0.670776	-0.576098	0.000729562	3.13694	0.00408339	154.781	160.014	149.548	0.934592	-0.097591	0.00955741	2.01966	0.0011435	168.99	160.014	177.965	1.11219	0.153399	0.289144	0.538885	0.0243892	169.884	160.014	179.755	1.12337	0.167832	0.284094	0.546538	0.0180421	128.441	107.333	149.548	1.3933	0.478507	0.323939
PA0761	1616	556	118.507	415	97.2395	1561	183.462	1421	164.25	1999	232.423	107.873	118.507	97.2395	0.820541	-0.285353	0.113905	0.943458	0.139483	150.984	118.507	183.462	1.54811	0.63051	0.0691563	1.16017	0.00772854	141.379	118.507	164.25	1.386	0.470929	0.37876	0.421636	0.0314992	175.465	118.507	232.423	1.96126	0.971784	5.48111e-05	4.26113	4.49137e-06	140.351	97.2395	183.462	1.8867	0.915863	0.000470509
PA0762	581	1706	1011.37	2421	1577.81	10840	3543.53	9578	3079.3	11169	3611.98	1294.59	1011.37	1577.81	1.56006	0.641606	7.25157e-27	26.1396	9.54769e-25	2277.45	1011.37	3543.53	3.50368	1.80887	3.70319e-221	220.431	3.76525e-220	2045.34	1011.37	3079.3	3.04467	1.60629	7.24776e-156	155.14	4.01372e-155	2311.68	1011.37	3611.98	3.57136	1.83647	6.00627e-229	228.221	3.64844e-228	2560.67	1577.81	3543.53	2.24586	1.16727	1.49371e-95
PA0763	584	796	469.472	966	626.326	6400	2081.38	5546	1773.87	11884	3823.47	547.899	469.472	626.326	1.33411	0.415875	8.51981e-06	5.06957	0.000102868	1275.42	469.472	2081.38	4.43344	2.14843	9.6469e-175	174.016	7.22019e-174	1121.67	469.472	1773.87	3.77843	1.91779	1.15929e-124	123.936	4.95802e-124	2146.47	469.472	3823.47	8.14419	3.02577	0	inf	0	1353.85	626.326	2081.38	3.32315	1.73255	3.60001e-125
PA0764	950	572	207.387	670	267.047	2255	450.823	2442	480.149	3076	608.373	237.217	207.387	267.047	1.28767	0.364766	0.0108359	1.96513	0.0296431	329.105	207.387	450.823	2.17383	1.12024	8.58496e-12	11.0663	1.5385e-12	343.768	207.387	480.149	2.31523	1.21116	6.74052e-15	14.1713	1.10371e-15	407.88	207.387	608.373	2.93352	1.55263	1.52958e-29	28.8154	3.36278e-30	358.935	267.047	450.823	1.68818	0.75547	3.06853e-05
PA0765	455	214	161.999	236	196.398	323	134.826	423	173.653	332	137.099	179.198	161.999	196.398	1.21234	0.277796	0.0991816	1.00357	0.127844	148.413	161.999	134.826	0.832268	-0.264881	0.000410898	3.38627	5.31123e-05	167.826	161.999	173.653	1.07194	0.100226	0.16291	0.788052	0.0140796	149.549	161.999	137.099	0.846296	-0.240765	0.000545643	3.26309	4.24929e-05	165.612	196.398	134.826	0.686496	-0.542677	1.26047e-07
PA0766	1424	1107	267.761	1149	305.525	3107	414.395	4140	543.055	3485	459.833	286.643	267.761	305.525	1.14104	0.190344	0.172881	0.762253	0.180243	341.078	267.761	414.395	1.54763	0.630063	0.00637576	2.19547	0.000770872	405.408	267.761	543.055	2.02814	1.02015	1.71007e-11	10.767	2.46717e-12	363.797	267.761	459.833	1.71733	0.780166	4.11726e-05	4.38539	3.3967e-06	359.96	305.525	414.395	1.35634	0.439719	0.195811
PA0767	1799	711	136.128	825	173.644	618	65.244	653	67.8009	642	67.0519	154.886	136.128	173.644	1.27559	0.351165	0.0480756	1.31808	0.08135	100.686	136.128	65.244	0.479284	-1.06105	3.55188e-11	10.4495	6.23263e-12	101.965	136.128	67.8009	0.498067	-1.00559	1.71568e-10	9.76556	2.37075e-11	101.59	136.128	67.0519	0.492565	-1.02161	6.95351e-11	10.1578	7.42228e-12	119.444	173.644	65.244	0.375735	-1.41221	3.8611e-18
PA0768	854	185	74.6145	205	90.8933	364	80.9519	335	73.2724	298	65.564	82.7539	74.6145	90.8933	1.21817	0.284719	0.249694	0.602593	0.225388	77.7832	74.6145	80.9519	1.08494	0.117609	0.366035	0.436477	0.0379035	73.9435	74.6145	73.2724	0.982014	-0.0261849	0.144061	0.841455	0.0124955	70.0893	74.6145	65.564	0.878704	-0.186551	0.0319185	1.49596	0.00219677	85.9226	90.8933	80.9519	0.890625	-0.16711	0.0334095
PA0769	377	111	101.412	137	137.599	603	303.78	549	272.01	413	205.833	119.506	101.412	137.599	1.35683	0.440236	0.0273025	1.5638	0.0553443	202.596	101.412	303.78	2.99549	1.58279	2.68638e-16	15.5708	5.72868e-17	186.711	101.412	272.01	2.68222	1.42343	2.63995e-12	11.5784	3.94035e-13	153.623	101.412	205.833	2.02967	1.02124	4.98563e-05	4.30228	4.09252e-06	220.69	137.599	303.78	2.20772	1.14256	3.22276e-09
PA0770	689	209	104.481	200	109.912	258	71.1187	267	72.3845	273	74.4476	107.197	104.481	109.912	1.05199	0.0731172	0.81079	0.0910918	0.446171	87.7997	104.481	71.1187	0.680687	-0.554936	5.7629e-05	4.23936	7.76186e-06	88.4327	104.481	72.3845	0.692803	-0.529484	9.94919e-05	4.00221	1.06879e-05	89.4642	104.481	74.4476	0.712548	-0.48894	0.00014136	3.84967	1.13398e-05	90.5156	109.912	71.1187	0.647049	-0.628053	1.78943e-05
PA0771	917	174	65.3566	227	93.733	384	79.5326	353	71.905	357	73.1486	79.5448	65.3566	93.733	1.43418	0.520225	0.0320776	1.4938	0.061912	72.4446	65.3566	79.5326	1.2169	0.283215	0.857782	0.066623	0.0842994	68.6308	65.3566	71.905	1.1002	0.13776	0.45976	0.337469	0.0378061	69.2526	65.3566	73.1486	1.11922	0.162499	0.480358	0.318435	0.0297237	86.6328	93.733	79.5326	0.848502	-0.23701	0.0141548
PA0772	701	366	179.834	299	161.506	58	15.7142	67	17.853	66	17.6902	170.67	179.834	161.506	0.898084	-0.155078	0.246734	0.607771	0.224067	97.7742	179.834	15.7142	0.0873818	-3.51652	3.54793e-43	42.45	2.35457e-43	98.8436	179.834	17.853	0.0992746	-3.33243	1.28425e-41	40.8913	6.42059e-42	98.7622	179.834	17.6902	0.0983696	-3.34564	4.31346e-42	41.3652	1.69854e-42	88.6102	161.506	15.7142	0.0972981	-3.36144	2.32351e-37
PA0773	746	349	161.137	256	129.938	231	58.8107	250	62.5972	480	120.895	145.538	161.137	129.938	0.806383	-0.310463	0.0473105	1.32504	0.0804988	109.974	161.137	58.8107	0.364973	-1.45414	5.77211e-18	17.2387	1.29983e-18	111.867	161.137	62.5972	0.388471	-1.36412	1.08834e-16	15.9632	1.8865e-17	141.016	161.137	120.895	0.750264	-0.414531	1.32815e-05	4.87675	1.11994e-06	94.3745	129.938	58.8107	0.452605	-1.14368	3.24969e-11
PA0774	968	270	96.0722	176	68.8451	56	10.9874	43	8.29749	48	9.31694	82.4587	96.0722	68.8451	0.716598	-0.480764	0.0251061	1.60022	0.0526283	53.5298	96.0722	10.9874	0.114366	-3.12826	3.61074e-22	21.4424	9.48227e-23	52.1848	96.0722	8.29749	0.0863673	-3.53337	7.91779e-24	23.1014	1.78783e-24	52.6946	96.0722	9.31694	0.0969785	-3.36619	2.36896e-23	22.6254	3.96256e-24	39.9163	68.8451	10.9874	0.159596	-2.6475	3.02169e-14
PA0775	740	140	65.1637	65	33.2597	55	14.1161	50	12.6209	106	26.9142	49.2117	65.1637	33.2597	0.510402	-0.970295	0.000863103	3.06394	0.0046519	39.6399	65.1637	14.1161	0.216625	-2.20673	6.94911e-12	11.1581	1.25075e-12	38.8923	65.1637	12.6209	0.193681	-2.36825	1.48445e-12	11.8284	2.23575e-13	46.0389	65.1637	26.9142	0.413025	-1.2757	2.95376e-07	6.52963	2.70562e-08	23.6879	33.2597	14.1161	0.424421	-1.23643	0.000439216
PA0776	572	34	20.4735	26	17.2113	122	40.5086	103	33.6353	187	61.4261	18.8424	20.4735	17.2113	0.840662	-0.250403	0.557315	0.253899	0.360202	30.4911	20.4735	40.5086	1.97859	0.98447	0.0823649	1.08426	0.00913835	27.0544	20.4735	33.6353	1.64287	0.716217	0.317568	0.498163	0.0266463	40.9498	20.4735	61.4261	3.00027	1.58509	0.000251391	3.59965	1.9918e-05	28.8599	17.2113	40.5086	2.35361	1.23487	0.0182546
PA0777	752	469	214.815	369	185.8	155	39.1469	116	28.8134	431	107.688	200.307	214.815	185.8	0.864929	-0.209347	0.103072	0.986857	0.130849	126.981	214.815	39.1469	0.182236	-2.45612	3.25686e-39	38.4872	1.75682e-39	121.814	214.815	28.8134	0.134131	-2.89828	9.9984e-45	44.0001	5.85211e-45	161.251	214.815	107.688	0.501306	-0.996238	6.75476e-16	15.1704	8.66513e-17	112.473	185.8	39.1469	0.210694	-2.24678	6.56853e-31
PA0778	404	133	113.391	30	28.1174	103	48.4216	87	40.2246	177	82.3188	70.7544	113.391	28.1174	0.247968	-2.01177	6.13468e-14	13.2122	2.78066e-12	80.9064	113.391	48.4216	0.427031	-1.22759	4.82105e-11	10.3169	8.40225e-12	76.8079	113.391	40.2246	0.354742	-1.49516	2.27954e-13	12.6422	3.53431e-14	97.855	113.391	82.3188	0.725972	-0.462015	0.000116613	3.93325	9.40056e-06	38.2695	28.1174	48.4216	1.72212	0.784186	0.148497
PA0779	2399	1130	162.24	464	73.2359	470	37.2093	479	37.2957	684	53.5714	117.738	162.24	73.2359	0.451405	-1.14751	1.91185e-09	8.71855	4.55702e-08	99.7245	162.24	37.2093	0.229347	-2.12439	2.37687e-26	25.624	7.32754e-27	99.7678	162.24	37.2957	0.22988	-2.12105	3.611e-26	25.4424	9.07382e-27	107.906	162.24	53.5714	0.330199	-1.59859	4.2277e-20	19.3739	6.32645e-21	55.2226	73.2359	37.2093	0.508074	-0.976888	5.76599e-06
PA0780	752	428	196.036	319	160.623	257	64.9081	270	67.0656	353	88.1991	178.33	196.036	160.623	0.819358	-0.287434	0.0407375	1.39001	0.0733199	130.472	196.036	64.9081	0.331103	-1.59465	1.11206e-23	22.9539	3.10181e-24	131.551	196.036	67.0656	0.342109	-1.54747	8.51467e-23	22.0698	1.85287e-23	142.117	196.036	88.1991	0.449913	-1.15228	4.94453e-17	16.3059	6.60647e-18	112.766	160.623	64.9081	0.404101	-1.30721	1.43041e-15
PA0781	2063	558	93.1632	355	65.1576	16	1.47301	27	2.44466	20	1.82154	79.1604	93.1632	65.1576	0.699392	-0.515826	0.0190818	1.71938	0.0433416	47.3181	93.1632	1.47301	0.015811	-5.98293	2.47008e-26	25.6073	7.60183e-27	47.8039	93.1632	2.44466	0.0262406	-5.25205	1.92588e-26	25.7154	4.90503e-27	47.4924	93.1632	1.82154	0.0195521	-5.67653	1.39874e-26	25.8543	2.69097e-27	33.3153	65.1576	1.47301	0.0226068	-5.4671	7.21254e-19
PA0782	3182	1307	141.477	1176	139.94	770	45.9594	748	43.9092	866	51.1358	140.709	141.477	139.94	0.989142	-0.015751	0.808487	0.0923272	0.445479	93.718	141.477	45.9594	0.324855	-1.62213	7.80307e-18	17.1077	1.74623e-18	92.6929	141.477	43.9092	0.310363	-1.68797	1.92573e-18	17.7154	3.55938e-19	96.3062	141.477	51.1358	0.361443	-1.46816	2.86649e-16	15.5426	3.71937e-17	92.9499	139.94	45.9594	0.328421	-1.60638	4.80543e-17
PA0783	1520	319	72.2864	249	62.0286	504	62.9753	475	58.3719	488	60.3231	67.1575	72.2864	62.0286	0.858095	-0.220791	0.322371	0.491644	0.262859	67.6308	72.2864	62.9753	0.871192	-0.198937	0.0339458	1.46921	0.00388381	65.3291	72.2864	58.3719	0.807509	-0.30845	0.0128578	1.89083	0.00122039	66.3047	72.2864	60.3231	0.834502	-0.261013	0.0172096	1.76423	0.00120879	62.502	62.0286	62.9753	1.01526	0.0218537	0.279481
PA0784	929	408	151.27	408	166.295	1223	250.031	1164	234.041	1440	291.242	158.783	151.27	166.295	1.09933	0.13662	0.494431	0.305894	0.334738	200.651	151.27	250.031	1.65288	0.724979	0.00623672	2.20504	0.000754739	192.655	151.27	234.041	1.54717	0.629629	0.0363939	1.43897	0.00333169	221.256	151.27	291.242	1.92531	0.94509	1.38256e-05	4.85932	1.16432e-06	208.163	166.295	250.031	1.50354	0.588359	0.043134
PA0785	638	212	114.452	188	111.577	37	11.0145	38	11.1254	53	15.6085	113.014	114.452	111.577	0.974875	-0.0367115	0.7441	0.128369	0.425403	62.7334	114.452	11.0145	0.0962366	-3.37727	1.9835e-27	26.7026	6.40809e-28	62.7889	114.452	11.1254	0.0972058	-3.36281	2.95674e-27	26.5292	7.80672e-28	65.0304	114.452	15.6085	0.136376	-2.87434	1.05315e-24	23.9775	1.86832e-25	61.2956	111.577	11.0145	0.0987169	-3.34056	3.17201e-26
PA0786	305	4	4.5172	4	4.96588	13	8.09519	5	3.06213	6	3.69623	4.74154	4.5172	4.96588	1.09933	0.13662	0.906015	0.0428645	0.473167	6.3062	4.5172	8.09519	1.79208	0.841636	0.533086	0.273203	0.0540624	3.78967	4.5172	3.06213	0.677883	-0.560893	0.403951	0.393672	0.0334975	4.10671	4.5172	3.69623	0.818256	-0.289375	0.534755	0.271845	0.0328911	6.53053	4.96588	8.09519	1.63016	0.705015	0.616404
PA0787	1163	660	195.467	645	209.998	94	15.3508	119	19.1127	117	18.9022	202.733	195.467	209.998	1.07434	0.103453	0.588605	0.230176	0.37327	105.409	195.467	15.3508	0.0785341	-3.67054	6.31263e-48	47.1998	5.28223e-48	107.29	195.467	19.1127	0.0977794	-3.35433	2.84026e-45	44.5466	1.70872e-45	107.185	195.467	18.9022	0.096703	-3.3703	8.25961e-46	45.083	3.89826e-46	112.675	209.998	15.3508	0.0730997	-3.77399	1.95253e-51
PA0788	3125	1027	113.196	794	96.207	934	56.765	881	52.6599	506	30.4234	104.701	113.196	96.207	0.849918	-0.234605	0.192033	0.716624	0.192516	84.9803	113.196	56.765	0.501477	-0.995746	5.90569e-09	8.22873	9.49707e-10	82.9277	113.196	52.6599	0.465211	-1.10404	7.79495e-10	9.10819	1.04665e-10	71.8095	113.196	30.4234	0.268768	-1.89556	4.32643e-17	16.3639	5.79241e-18	76.486	96.207	56.765	0.59003	-0.761141	7.32298e-06
PA0788a	209	257	423.542	235	425.753	118	107.231	129	115.291	136	122.264	424.647	423.542	425.753	1.00522	0.00751252	0.85236	0.0693772	0.457882	265.386	423.542	107.231	0.253176	-1.98179	1.19714e-61	60.9219	2.06107e-61	269.417	423.542	115.291	0.272208	-1.87722	5.31448e-58	57.2745	6.28935e-58	272.903	423.542	122.264	0.288671	-1.7925	3.94599e-56	55.4038	3.21179e-56	266.492	425.753	107.231	0.251861	-1.9893	8.5755e-61
PA0789	1415	143	34.8088	132	35.3227	347	46.5754	316	41.7142	713	94.6761	35.0657	34.8088	35.3227	1.01476	0.0211429	0.988902	0.00484653	0.495336	40.6921	34.8088	46.5754	1.33804	0.420116	0.76935	0.113876	0.0762251	38.2615	34.8088	41.7142	1.19838	0.261089	0.859621	0.0656932	0.067549	64.7425	34.8088	94.6761	2.71989	1.44355	3.62171e-05	4.44109	2.99466e-06	40.949	35.3227	46.5754	1.31857	0.398973	0.757201
PA0790	815	453	191.448	359	166.791	21	4.89379	15	3.43785	20	4.61084	179.119	191.448	166.791	0.87121	-0.198907	0.140673	0.851788	0.159146	98.1707	191.448	4.89379	0.025562	-5.28985	1.08136e-52	51.966	1.182e-52	97.4427	191.448	3.43785	0.0179572	-5.7993	2.02656e-52	51.6932	1.76845e-52	98.0292	191.448	4.61084	0.0240841	-5.37578	6.70142e-53	52.1738	4.66705e-53	85.8424	166.791	4.89379	0.0293408	-5.09095	1.5747e-45
PA0791	788	378	165.225	253	121.571	131	31.5739	195	46.2234	145	34.574	143.398	165.225	121.571	0.735793	-0.442629	0.00625182	2.20399	0.019846	98.3993	165.225	31.5739	0.191097	-2.38762	8.27387e-30	29.0823	2.99438e-30	105.724	165.225	46.2234	0.279761	-1.83773	3.61184e-23	22.4423	7.95995e-24	99.8993	165.225	34.574	0.209254	-2.25667	1.54954e-28	27.8098	3.25609e-29	76.5725	121.571	31.5739	0.259716	-1.94499	3.77518e-18
PA0792	1484	649	150.633	535	136.507	370	47.3534	425	53.4945	340	43.0479	143.57	150.633	136.507	0.906225	-0.142059	0.324095	0.489328	0.263404	98.9932	150.633	47.3534	0.314363	-1.6695	1.91637e-19	18.7175	4.53734e-20	102.064	150.633	53.4945	0.355131	-1.49358	3.04313e-17	16.5167	5.37625e-18	96.8405	150.633	43.0479	0.28578	-1.80702	3.27698e-21	20.4845	5.10158e-22	91.9304	136.507	47.3534	0.346893	-1.52744	8.00944e-16
PA0793	1187	371	107.655	197	62.8422	214	34.241	190	29.899	218	34.5075	85.2484	107.655	62.8422	0.583739	-0.776603	0.000360311	3.44332	0.00231146	70.9478	107.655	34.241	0.318064	-1.65261	3.42254e-14	13.4657	6.76575e-15	68.7768	107.655	29.899	0.277731	-1.84824	9.99318e-16	15.0003	1.68026e-16	71.081	107.655	34.5075	0.320539	-1.64143	3.23193e-14	13.4905	3.90615e-15	48.5416	62.8422	34.241	0.544873	-0.876009	8.24739e-05
PA0794	2606	1147	151.6	856	124.376	530	38.6265	525	37.6304	579	41.7457	137.988	151.6	124.376	0.820422	-0.285563	0.0735824	1.13323	0.106479	95.1131	151.6	38.6265	0.254793	-1.97261	4.70869e-23	22.3271	1.27766e-23	94.615	151.6	37.6304	0.248222	-2.0103	2.41943e-23	22.6163	5.35941e-24	96.6727	151.6	41.7457	0.275368	-1.86057	5.91136e-22	21.2283	9.40362e-23	81.5011	124.376	38.6265	0.310563	-1.68704	4.25251e-16
PA0795	1127	382	116.748	305	102.474	948	159.76	969	160.603	1147	191.226	109.611	116.748	102.474	0.877735	-0.188143	0.272452	0.564711	0.237413	138.254	116.748	159.76	1.36842	0.45251	0.467715	0.330019	0.0478078	138.675	116.748	160.603	1.37564	0.460103	0.418109	0.378711	0.0345985	153.987	116.748	191.226	1.63794	0.711883	0.023497	1.62899	0.00163396	131.117	102.474	159.76	1.55904	0.640654	0.058397
PA0796	896	290	111.481	221	93.3943	482	102.17	522	108.822	747	156.646	102.437	111.481	93.3943	0.837763	-0.255386	0.163648	0.786089	0.174499	106.825	111.481	102.17	0.916481	-0.125824	0.0216845	1.66385	0.00252876	110.151	111.481	108.822	0.976151	-0.0348238	0.0676168	1.16995	0.00605962	134.063	111.481	156.646	1.40514	0.490717	0.37889	0.421486	0.023709	97.782	93.3943	102.17	1.09396	0.129563	0.407177
PA0797	722	304	145.026	199	104.364	290	76.2859	322	83.3053	499	129.859	124.695	145.026	104.364	0.719625	-0.474683	0.00649364	2.18751	0.0204028	110.656	145.026	76.2859	0.526016	-0.926823	2.63912e-10	9.57854	4.46102e-11	114.166	145.026	83.3053	0.574416	-0.799831	7.97931e-09	8.09803	1.02672e-09	137.442	145.026	129.859	0.895416	-0.159369	0.00439032	2.3575	0.000321594	90.3251	104.364	76.2859	0.730958	-0.45214	0.000478146
PA0798	650	451	238.986	269	156.702	62	18.116	66	18.9664	88	25.4376	197.844	238.986	156.702	0.655696	-0.608901	1.49836e-05	4.82438	0.000161831	128.551	238.986	18.116	0.0758035	-3.72159	1.24049e-58	57.9064	1.87249e-58	128.976	238.986	18.9664	0.0793619	-3.65541	7.3549e-58	57.1334	8.6331e-58	132.212	238.986	25.4376	0.10644	-3.23189	4.06505e-54	53.3909	2.97635e-54	87.4091	156.702	18.116	0.115608	-3.11269	1.82399e-34
PA0799	1991	1108	191.68	851	161.843	131	12.4964	137	12.853	157	14.8162	176.762	191.68	161.843	0.844338	-0.244107	0.0789655	1.10256	0.111566	102.088	191.68	12.4964	0.0651937	-3.93912	9.74491e-49	48.0112	8.55269e-49	102.267	191.68	12.853	0.0670541	-3.89853	2.4404e-48	47.6125	1.71684e-48	103.248	191.68	14.8162	0.0772962	-3.69346	2.07785e-47	46.6824	1.0567e-47	87.1698	161.843	12.4964	0.0772128	-3.69502	1.35105e-39
PA0800	533	205	132.476	165	117.218	72	25.656	50	17.5225	115	40.5395	124.847	132.476	117.218	0.884824	-0.176538	0.267914	0.572005	0.234865	79.0658	132.476	25.656	0.193666	-2.36836	4.68692e-24	23.3291	1.32792e-24	74.9991	132.476	17.5225	0.13227	-2.91844	2.2119e-28	27.6552	6.13247e-29	86.5075	132.476	40.5395	0.306015	-1.70833	7.77718e-18	17.1092	1.06917e-18	71.4368	117.218	25.656	0.218875	-2.19182	1.19403e-19
PA0801	1520	705	159.755	646	160.926	121	15.1191	146	17.9417	213	26.3295	160.34	159.755	160.926	1.00733	0.010531	0.92383	0.0344081	0.478698	87.4371	159.755	15.1191	0.0946391	-3.40142	8.70258e-38	37.0604	4.37468e-38	88.8484	159.755	17.9417	0.112307	-3.15448	7.80644e-36	35.1075	2.97095e-36	93.0423	159.755	26.3295	0.164812	-2.60111	2.93714e-31	30.5321	7.00677e-32	88.0223	160.926	15.1191	0.0939508	-3.41195	1.38423e-37
PA0802	323	94	100.239	83	97.2997	8	4.70404	8	4.62638	15	8.72562	98.7691	100.239	97.2997	0.970682	-0.0429293	0.73729	0.132362	0.423615	52.4713	100.239	4.70404	0.0469285	-4.41339	1.79723e-27	26.7454	5.8168e-28	52.4324	100.239	4.62638	0.0461537	-4.43741	1.944e-27	26.7113	5.17707e-28	54.4821	100.239	8.72562	0.0870485	-3.52204	5.98794e-25	24.2227	1.0733e-25	51.0019	97.2997	4.70404	0.0483459	-4.37046	2.4778e-26
PA0803	440	80	62.6248	41	35.2831	140	60.4309	133	56.4615	181	77.2918	48.954	62.6248	35.2831	0.563405	-0.827756	0.00411969	2.38514	0.0146222	61.5279	62.6248	60.4309	0.964967	-0.0514492	0.145337	0.837624	0.0157394	59.5432	62.6248	56.4615	0.901584	-0.149466	0.0754999	1.12205	0.00673674	69.9583	62.6248	77.2918	1.2342	0.30358	0.897205	0.0471081	0.0532763	47.857	35.2831	60.4309	1.71274	0.776307	0.111831
PA0804	821	345	144.739	305	140.667	588	136.025	528	120.128	713	163.175	142.703	144.739	140.667	0.971868	-0.041167	0.694396	0.158393	0.408946	140.382	144.739	136.025	0.939793	-0.0895843	0.0154598	1.8108	0.00182258	132.433	144.739	120.128	0.829964	-0.268879	0.000896795	3.04731	9.12329e-05	153.957	144.739	163.175	1.12738	0.172968	0.322984	0.490819	0.0203817	138.346	140.667	136.025	0.966997	-0.0484173	0.0438877
PA0805	227	804	1219.94	744	1241.03	4908	4106.41	5112	4206.48	3272	2708.29	1230.49	1219.94	1241.03	1.01729	0.0247272	0.983422	0.00726	0.494562	2663.18	1219.94	4106.41	3.36607	1.75106	2.34984e-241	240.629	2.58425e-240	2713.21	1219.94	4206.48	3.4481	1.7858	1.67165e-258	257.777	1.47362e-257	1964.12	1219.94	2708.29	2.22001	1.15057	1.23483e-65	64.9084	1.44145e-65	2673.72	1241.03	4106.41	3.30887	1.72634	1.37342e-243
PA0806	395	362	315.661	235	225.272	135	64.9113	138	65.2583	81	38.5297	270.466	315.661	225.272	0.713651	-0.486709	4.06707e-05	4.39072	0.000361582	190.286	315.661	64.9113	0.205636	-2.28183	3.95121e-53	52.4033	4.46381e-53	190.46	315.661	65.2583	0.206735	-2.27414	1.10231e-52	51.9577	9.83776e-53	177.095	315.661	38.5297	0.12206	-3.03433	7.97225e-68	67.0984	1.03361e-67	145.092	225.272	64.9113	0.288146	-1.79513	9.94225e-30
PA0807	767	537	241.151	510	251.774	567	140.401	616	150.017	623	152.616	246.462	241.151	251.774	1.04405	0.0621953	0.780236	0.107774	0.43679	190.776	241.151	140.401	0.582214	-0.780377	1.57445e-13	12.8029	3.02259e-14	195.584	241.151	150.017	0.622087	-0.684812	9.82278e-12	11.0078	1.43151e-12	196.883	241.151	152.616	0.632866	-0.660028	1.21286e-11	10.9162	1.33682e-12	196.088	251.774	140.401	0.557648	-0.842573	1.34543e-14
PA0808	473	141	102.676	120	96.063	253	101.588	215	84.9046	263	104.472	99.3693	102.676	96.063	0.935597	-0.0960406	0.551293	0.258618	0.358235	102.132	102.676	101.588	0.989408	-0.0153619	0.0896998	1.04721	0.00991336	93.7901	102.676	84.9046	0.826921	-0.274179	0.00480653	2.31817	0.000468987	103.574	102.676	104.472	1.0175	0.0250297	0.120714	0.918241	0.00795585	98.8256	96.063	101.588	1.05752	0.0806787	0.283572
PA0809	1316	674	176.406	558	160.551	58	8.37058	57	8.09045	70	9.99423	168.479	176.406	160.551	0.910125	-0.135863	0.303543	0.517779	0.253482	92.3883	176.406	8.37058	0.0474507	-4.39743	5.36169e-47	46.2707	4.33831e-47	92.2482	176.406	8.09045	0.0458627	-4.44654	5.05559e-47	46.2962	3.30486e-47	93.2001	176.406	9.99423	0.0566547	-4.14166	3.55864e-46	45.4487	1.71408e-46	84.461	160.551	8.37058	0.0521364	-4.26156	5.69345e-42
PA0810	701	228	112.028	170	91.8263	246	66.6501	237	63.1516	291	77.9978	101.927	112.028	91.8263	0.819673	-0.286879	0.122544	0.911707	0.14706	89.339	112.028	66.6501	0.594942	-0.74918	8.87633e-07	6.05177	1.31121e-07	87.5897	112.028	63.1516	0.563713	-0.826968	2.35591e-07	6.62784	2.86258e-08	95.0128	112.028	77.9978	0.696236	-0.522353	4.56275e-05	4.34077	3.75197e-06	79.2382	91.8263	66.6501	0.725828	-0.462301	0.000917782
PA0811	1247	755	208.54	601	182.492	103	15.6875	107	16.0277	115	17.3276	195.516	208.54	182.492	0.875093	-0.192492	0.134798	0.870318	0.155359	112.114	208.54	15.6875	0.0752254	-3.73264	1.79143e-51	50.7468	1.84583e-51	112.284	208.54	16.0277	0.0768566	-3.70169	4.56441e-51	50.3406	3.67839e-51	112.934	208.54	17.3276	0.08309	-3.58918	1.27949e-50	49.893	7.77213e-51	99.0898	182.492	15.6875	0.0859627	-3.54014	2.35023e-43
PA0812	1295	244	64.8977	265	77.484	120	17.5993	126	18.1742	98	14.2188	71.1909	64.8977	77.484	1.19394	0.255731	0.342876	0.464863	0.272245	41.2485	64.8977	17.5993	0.271185	-1.88265	2.72405e-10	9.56478	4.6017e-11	41.5359	64.8977	18.1742	0.280043	-1.83628	5.27443e-10	9.27782	7.15103e-11	39.5583	64.8977	14.2188	0.219096	-2.19037	7.63625e-12	11.1171	8.47941e-13	47.5417	77.484	17.5993	0.227134	-2.13838	3.26722e-13
PA0813	1247	704	194.453	682	207.088	39	5.93993	50	7.48958	50	7.53374	200.77	194.453	207.088	1.06497	0.0908164	0.652331	0.185532	0.394932	100.197	194.453	5.93993	0.0305468	-5.03283	2.97036e-53	52.5272	3.36984e-53	100.971	194.453	7.48958	0.0385161	-4.6984	1.93142e-52	51.7141	1.69226e-52	100.994	194.453	7.53374	0.0387432	-4.68991	9.09922e-53	52.041	6.27037e-53	106.514	207.088	5.93993	0.0286832	-5.12365	3.86387e-56
PA0814	434	202	160.314	170	148.318	30	13.1285	34	14.6333	35	15.1525	154.316	160.314	148.318	0.925176	-0.1122	0.400456	0.397445	0.297884	86.7212	160.314	13.1285	0.0818925	-3.61013	2.90869e-39	38.5363	1.57532e-39	87.4736	160.314	14.6333	0.0912792	-3.45357	3.98713e-38	37.3993	1.68025e-38	87.7332	160.314	15.1525	0.094518	-3.40327	4.1137e-38	37.3858	1.33205e-38	80.7235	148.318	13.1285	0.0885156	-3.49792	2.62124e-35
PA0815	953	601	217.216	514	204.224	1037	206.666	1001	196.198	1361	268.332	210.72	217.216	204.224	0.94019	-0.0889765	0.413658	0.383359	0.302852	211.941	217.216	206.666	0.951434	-0.0718251	0.00439296	2.35724	0.000537409	206.707	217.216	196.198	0.903242	-0.146816	0.000990384	3.0042	0.000100517	242.774	217.216	268.332	1.23533	0.304892	0.817587	0.087466	0.0489027	205.445	204.224	206.666	1.01196	0.0171514	0.0461521
PA0816	884	602	234.56	624	267.281	121	25.9966	109	23.0318	187	39.7463	250.92	234.56	267.281	1.1395	0.188403	0.207597	0.68278	0.201613	130.278	234.56	25.9966	0.110831	-3.17356	3.19883e-52	51.495	3.4407e-52	128.796	234.56	23.0318	0.0981916	-3.34826	6.56418e-54	53.1828	6.24543e-54	137.153	234.56	39.7463	0.169451	-2.56106	1.65567e-44	43.781	7.35889e-45	146.639	267.281	25.9966	0.0972631	-3.36196	1.11706e-60
PA0817	425	194	157.225	134	119.386	73	32.6225	70	30.7654	175	77.3671	138.305	157.225	119.386	0.759329	-0.397204	0.0151944	1.81832	0.0374435	94.9238	157.225	32.6225	0.207489	-2.26889	3.50282e-27	26.4556	1.11429e-27	93.9953	157.225	30.7654	0.195677	-2.35345	6.02573e-28	27.22	1.63907e-28	117.296	157.225	77.3671	0.492078	-1.02304	2.30779e-12	11.6368	2.61123e-13	76.0041	119.386	32.6225	0.273253	-1.87169	3.38743e-17
PA0818	272	208	263.393	123	171.227	23	16.0599	34	23.3488	21	14.5063	217.31	263.393	171.227	0.650083	-0.621305	3.77335e-06	5.42327	5.04013e-05	139.726	263.393	16.0599	0.0609732	-4.03568	4.99219e-67	66.3017	1.03469e-66	143.371	263.393	23.3488	0.0886462	-3.4958	5.85502e-62	61.2325	8.05447e-62	138.95	263.393	14.5063	0.0550749	-4.18246	2.54562e-68	67.5942	3.3806e-68	93.6434	171.227	16.0599	0.0937929	-3.41438	6.7282e-40
PA0819	293	30	35.2665	31	40.0618	23	14.9088	27	17.2127	38	24.3682	37.6642	35.2665	40.0618	1.13597	0.183926	0.634952	0.197259	0.389635	25.0877	35.2665	14.9088	0.422747	-1.24213	0.000222059	3.65353	2.91081e-05	26.2396	35.2665	17.2127	0.488075	-1.03482	0.000950981	3.02183	9.65407e-05	29.8174	35.2665	24.3682	0.690972	-0.533301	0.0207652	1.68266	0.00144983	27.4853	40.0618	14.9088	0.372146	-1.42606	2.73974e-05
PA0820	812	693	293.959	647	301.706	1442	337.282	1353	311.24	789	182.57	297.833	293.959	301.706	1.02636	0.0375305	0.92186	0.035335	0.478036	315.62	293.959	337.282	1.14738	0.19834	0.264783	0.57711	0.0278467	302.599	293.959	311.24	1.05879	0.0824138	0.0427389	1.36918	0.00388986	238.264	293.959	182.57	0.621072	-0.687168	1.97352e-14	13.7048	2.40292e-15	319.494	301.706	337.282	1.11791	0.160809	0.221072
PA0821	1088	253	80.0942	255	88.7457	629	109.801	555	95.2835	484	83.5841	84.4199	80.0942	88.7457	1.10802	0.14798	0.582815	0.234469	0.370809	94.9475	80.0942	109.801	1.3709	0.455118	0.539097	0.268333	0.0546173	87.6889	80.0942	95.2835	1.18964	0.25053	0.751767	0.123917	0.0596162	81.8391	80.0942	83.5841	1.04357	0.0615317	0.223656	0.650419	0.0143539	99.2732	88.7457	109.801	1.23725	0.307139	0.972974
PA0823	233	59	87.2178	55	89.3805	17	13.8572	8	6.41339	7	5.64481	88.2992	87.2178	89.3805	1.0248	0.0353368	0.965461	0.0152652	0.489267	50.5375	87.2178	13.8572	0.158881	-2.65398	5.62993e-18	17.2495	1.26993e-18	46.8156	87.2178	6.41339	0.073533	-3.76546	1.5677e-22	21.8047	3.38589e-23	46.4313	87.2178	5.64481	0.0647208	-3.94963	3.21964e-23	22.4922	5.3609e-24	51.6189	89.3805	13.8572	0.155036	-2.68932	2.87998e-18
PA0824	518	54	35.9065	31	22.6604	20	7.33303	17	6.13018	23	8.34268	29.2835	35.9065	22.6604	0.631095	-0.664071	0.0708727	1.14952	0.104418	21.6198	35.9065	7.33303	0.204226	-2.29176	2.15795e-07	6.66596	3.27664e-08	21.0183	35.9065	6.13018	0.170726	-2.55025	5.50846e-08	7.25897	6.85707e-09	22.1246	35.9065	8.34268	0.232344	-2.10566	5.9259e-07	6.22725	5.36071e-08	14.9967	22.6604	7.33303	0.323605	-1.62769	0.000669476
PA0825	335	26	26.7324	31	35.0391	34	19.276	27	15.0547	25	14.0218	30.8857	26.7324	35.0391	1.31074	0.390377	0.323048	0.490733	0.263018	23.0042	26.7324	19.276	0.721074	-0.471781	0.0615865	1.21051	0.00690837	20.8936	26.7324	15.0547	0.563164	-0.828373	0.0114935	1.93955	0.0010945	20.3771	26.7324	14.0218	0.524523	-0.930921	0.00615377	2.21086	0.000446283	27.1576	35.0391	19.276	0.550129	-0.862158	0.00358896
PA0826	638	266	143.605	233	138.284	345	102.703	314	91.9312	163	48.0037	140.945	143.605	138.284	0.962944	-0.0544762	0.639859	0.193916	0.391284	123.154	143.605	102.703	0.715174	-0.483634	1.14404e-05	4.94156	1.59385e-06	117.768	143.605	91.9312	0.640166	-0.643482	3.88992e-07	6.41006	4.68042e-08	95.8044	143.605	48.0037	0.334275	-1.58089	9.01423e-18	17.0451	1.23613e-18	120.493	138.284	102.703	0.742695	-0.429158	9.10759e-05
PA0827	878	230	90.2283	153	65.9831	210	45.4264	199	42.3362	249	53.2859	78.1057	90.2283	65.9831	0.731291	-0.451482	0.0398267	1.39983	0.0722931	67.8273	90.2283	45.4264	0.503461	-0.990049	2.23945e-07	6.64986	3.39656e-08	66.2823	90.2283	42.3362	0.469213	-1.09169	4.92848e-08	7.30729	6.1475e-09	71.7571	90.2283	53.2859	0.590568	-0.759826	7.33235e-06	5.13476	6.27317e-07	55.7048	65.9831	45.4264	0.688455	-0.538567	0.00228735
PA0828	683	394	198.694	270	149.685	59	16.4065	71	19.4174	112	30.8109	174.19	198.694	149.685	0.753346	-0.408616	0.00515361	2.28789	0.0171658	107.55	198.694	16.4065	0.0825715	-3.59821	3.73827e-48	47.4273	3.17241e-48	109.056	198.694	19.4174	0.0977252	-3.35513	5.34578e-46	45.272	3.36608e-46	114.752	198.694	30.8109	0.155067	-2.68903	1.58392e-39	38.8003	5.46896e-40	83.0459	149.685	16.4065	0.109606	-3.1896	1.45419e-33
PA0829	941	115	42.0937	69	27.7649	296	59.7428	332	65.9025	340	67.8886	34.9293	42.0937	27.7649	0.659596	-0.600345	0.0726809	1.13858	0.105935	50.9183	42.0937	59.7428	1.41928	0.505159	0.533048	0.273234	0.0540624	53.9981	42.0937	65.9025	1.56561	0.646729	0.242789	0.61477	0.0206526	54.9912	42.0937	67.8886	1.61279	0.689563	0.202438	0.693709	0.0130432	43.7538	27.7649	59.7428	2.15174	1.1055	0.0115441
PA0830	833	327	135.211	363	165.005	846	192.89	753	168.851	683	154.058	150.108	135.211	165.005	1.22035	0.287299	0.117408	0.930302	0.142567	164.05	135.211	192.89	1.42658	0.512563	0.244033	0.612551	0.025755	152.031	135.211	168.851	1.2488	0.320538	0.994337	0.00246652	0.0773192	144.634	135.211	154.058	1.13939	0.188257	0.385692	0.413759	0.0241116	178.947	165.005	192.89	1.16899	0.225264	0.622763
PA0831	1019	341	115.263	218	81.0062	481	89.6508	481	88.1708	595	109.711	98.1345	115.263	81.0062	0.702795	-0.508823	0.0099776	2.00097	0.027838	102.457	115.263	89.6508	0.777795	-0.362539	0.000639723	3.19401	8.18654e-05	101.717	115.263	88.1708	0.764954	-0.386556	0.000492704	3.30741	5.08545e-05	112.487	115.263	109.711	0.951833	-0.07122	0.0340964	1.46729	0.0023442	85.3285	81.0062	89.6508	1.10672	0.146284	0.484981
PA0832	641	138	74.1533	111	65.5694	131	38.8147	193	56.241	262	76.7981	69.8613	74.1533	65.5694	0.884241	-0.177488	0.405064	0.392476	0.299539	56.484	74.1533	38.8147	0.523439	-0.933906	5.67732e-06	5.24586	8.03204e-07	65.1971	74.1533	56.241	0.758443	-0.398888	0.00454347	2.34261	0.00044372	75.4757	74.1533	76.7981	1.03567	0.0505606	0.224172	0.649418	0.0143814	52.1921	65.5694	38.8147	0.591965	-0.756417	0.000225694
PA0833	713	1899	917.37	2559	1358.99	3969	1057.24	3613	946.525	6331	1668.36	1138.18	917.37	1358.99	1.4814	0.56696	7.62854e-19	18.1176	4.90522e-17	987.307	917.37	1057.24	1.15247	0.204732	0.0609239	1.21521	0.00683689	931.948	917.37	946.525	1.03178	0.0451366	3.83823e-05	4.41587	4.22297e-06	1292.87	917.37	1668.36	1.81863	0.862856	6.61511e-20	19.1795	9.81397e-21	1208.12	1358.99	1057.24	0.777962	-0.362229	1.71175e-29
PA0834	914	181	68.209	209	86.5837	106	22.0264	101	20.6409	86	17.6791	77.3963	68.209	86.5837	1.26939	0.344133	0.171544	0.765626	0.179472	45.1177	68.209	22.0264	0.322925	-1.63073	2.09277e-09	8.67928	3.41848e-10	44.425	68.209	20.6409	0.302613	-1.72446	7.50673e-10	9.12455	1.00952e-10	42.944	68.209	17.6791	0.25919	-1.94792	3.68596e-11	10.4334	3.9824e-12	54.305	86.5837	22.0264	0.254394	-1.97486	1.48053e-13
PA0835	2114	1416	230.711	1366	244.671	1415	127.126	1333	117.782	1573	139.808	237.691	230.711	244.671	1.06051	0.0847563	0.656726	0.182616	0.396874	178.918	230.711	127.126	0.55102	-0.859823	2.31721e-14	13.635	4.60946e-15	174.246	230.711	117.782	0.510518	-0.969965	3.98789e-16	15.3993	6.78183e-17	185.259	230.711	139.808	0.605987	-0.722641	3.13767e-12	11.5034	3.53316e-13	185.898	244.671	127.126	0.519581	-0.94458	4.48211e-16
PA0836	1184	875	254.546	814	260.321	1423	228.264	1144	180.48	1842	292.311	257.433	254.546	260.321	1.02269	0.0323659	0.959663	0.0178813	0.48758	241.405	254.546	228.264	0.896749	-0.157223	0.000224023	3.64971	2.93512e-05	217.513	254.546	180.48	0.709026	-0.496089	4.36343e-09	8.36017	5.6737e-10	273.428	254.546	292.311	1.14836	0.19958	0.271057	0.566939	0.0172509	244.292	260.321	228.264	0.876855	-0.189589	0.000170891
PA0837	485	367	260.636	288	224.847	1587	621.468	1335	514.154	2711	1050.26	242.741	260.636	224.847	0.862687	-0.213091	0.0683	1.16558	0.102134	441.052	260.636	621.468	2.38443	1.25365	5.66462e-20	19.2468	1.36763e-20	387.395	260.636	514.154	1.97269	0.980167	5.07904e-10	9.29422	6.89261e-11	655.446	260.636	1050.26	4.0296	2.01064	2.83456e-79	78.5475	5.28285e-79	423.157	224.847	621.468	2.76396	1.46674	1.46767e-28
PA0838	482	371	265.116	269	211.32	2197	865.698	1921	744.448	2842	1107.86	238.218	265.116	211.32	0.797086	-0.327193	0.00774183	2.11116	0.0232166	565.407	265.116	865.698	3.26535	1.70724	5.44686e-50	49.2639	5.08703e-50	504.782	265.116	744.448	2.80801	1.48955	7.51224e-34	33.1242	2.62112e-34	686.487	265.116	1107.86	4.17877	2.06308	3.81556e-87	86.4184	8.28852e-87	538.509	211.32	865.698	4.09662	2.03443	1.46037e-69
PA0839	590	298	173.97	203	130.281	651	209.562	549	173.81	1211	385.655	152.125	173.97	130.281	0.74887	-0.417212	0.00769348	2.11388	0.0231469	191.766	173.97	209.562	1.20459	0.268541	0.695545	0.157675	0.0694707	173.89	173.97	173.81	0.999081	-0.00132693	0.0376008	1.4248	0.00343525	279.813	173.97	385.655	2.2168	1.14848	1.20593e-10	9.91868	1.27684e-11	169.921	130.281	209.562	1.60854	0.685754	0.0148582
PA0840	1112	430	133.19	303	103.175	944	161.232	1257	211.147	2651	447.932	118.183	133.19	103.175	0.774642	-0.368399	0.0363713	1.43924	0.0676745	147.211	133.19	161.232	1.21054	0.275646	0.763765	0.11704	0.0757833	172.169	133.19	211.147	1.5853	0.664755	0.0278715	1.55484	0.00257689	290.561	133.19	447.932	3.3631	1.74979	1.52686e-27	26.8162	3.08207e-28	132.203	103.175	161.232	1.5627	0.644045	0.0549569
PA0841	959	453	162.7	314	123.979	240	47.5309	266	51.8104	336	65.8306	143.34	162.7	123.979	0.762006	-0.392126	0.0146004	1.83564	0.0364014	105.116	162.7	47.5309	0.292137	-1.77528	3.33283e-22	21.4772	8.76953e-23	107.255	162.7	51.8104	0.31844	-1.65091	1.66678e-20	19.7781	3.33784e-21	114.266	162.7	65.8306	0.404612	-1.30539	2.25878e-16	15.6461	2.94834e-17	85.7548	123.979	47.5309	0.38338	-1.38315	4.21138e-13
PA0842	1220	664	187.464	528	163.874	32	4.98165	48	7.34912	37	5.69835	175.669	187.464	163.874	0.874163	-0.194025	0.153456	0.814016	0.167375	96.2228	187.464	4.98165	0.0265739	-5.23384	1.3328e-51	50.8752	1.38385e-51	97.4065	187.464	7.34912	0.0392028	-4.6729	1.48767e-50	49.8275	1.16204e-50	96.5811	187.464	5.69835	0.0303971	-5.03992	1.34969e-51	50.8698	8.73214e-52	84.4278	163.874	4.98165	0.0303993	-5.03982	1.0476e-44
PA0843	623	79	43.6766	78	47.407	365	111.273	367	110.035	338	101.938	45.5418	43.6766	47.407	1.08541	0.118242	0.760215	0.119064	0.429577	77.4746	43.6766	111.273	2.54765	1.34917	2.66847e-05	4.57374	3.65157e-06	76.8559	43.6766	110.035	2.51932	1.33303	3.33255e-05	4.47722	3.67973e-06	72.8073	43.6766	101.938	2.33393	1.22276	0.000362387	3.44083	2.84308e-05	79.3398	47.407	111.273	2.34718	1.23093	9.68689e-05
PA0844	2192	256	40.2262	169	29.1932	196	16.9824	170	14.4865	138	11.8289	34.7097	40.2262	29.1932	0.725727	-0.4625	0.161076	0.792968	0.172756	28.6043	40.2262	16.9824	0.422173	-1.24409	7.90698e-05	4.10199	1.05783e-05	27.3563	40.2262	14.4865	0.360125	-1.47343	1.48757e-05	4.82752	1.67378e-06	26.0276	40.2262	11.8289	0.294061	-1.76581	1.39658e-06	5.85494	1.24012e-07	23.0878	29.1932	16.9824	0.581724	-0.781594	0.0121169
PA0845	2012	338	57.8626	222	41.7793	138	13.0267	123	11.4191	175	16.3425	49.8209	57.8626	41.7793	0.722043	-0.469843	0.0883908	1.05359	0.119786	35.4447	57.8626	13.0267	0.225132	-2.15116	1.74313e-10	9.75867	2.96509e-11	34.6408	57.8626	11.4191	0.197348	-2.34119	3.31976e-11	10.4789	4.71861e-12	37.1025	57.8626	16.3425	0.282436	-1.82401	3.90684e-09	8.40817	3.87514e-10	27.403	41.7793	13.0267	0.311798	-1.68132	2.55562e-06
PA0846	740	118	54.9237	107	54.7505	299	76.7402	295	74.4636	378	95.9771	54.8371	54.9237	54.7505	0.996847	-0.00455594	0.911876	0.0400642	0.474996	65.8319	54.9237	76.7402	1.39722	0.482554	0.535447	0.271284	0.0542781	64.6936	54.9237	74.4636	1.35577	0.439107	0.637791	0.195321	0.0513604	75.4504	54.9237	95.9771	1.74746	0.805261	0.0488018	1.31156	0.00331768	65.7454	54.7505	76.7402	1.40163	0.48711	0.45956
PA0847	2207	446	69.6052	458	78.5777	448	38.5531	472	39.9479	401	34.1389	74.0914	69.6052	78.5777	1.1289	0.174924	0.529992	0.275731	0.350012	54.0792	69.6052	38.5531	0.553882	-0.852349	3.03743e-05	4.51749	4.14278e-06	54.7765	69.6052	39.9479	0.57392	-0.801078	6.33174e-05	4.19848	6.88923e-06	51.8721	69.6052	34.1389	0.490464	-1.02778	2.87538e-06	5.5413	2.51714e-07	58.5654	78.5777	38.5531	0.490637	-1.02727	1.29742e-06
PA0848	599	149	85.6779	144	91.0273	101	32.0242	80	24.9469	107	33.5633	88.3526	85.6779	91.0273	1.06244	0.0873766	0.777166	0.109486	0.435954	58.851	85.6779	32.0242	0.373774	-1.41976	5.19459e-10	9.28445	8.66111e-11	55.3124	85.6779	24.9469	0.291171	-1.78006	2.24951e-12	11.6479	3.36573e-13	59.6206	85.6779	33.5633	0.391738	-1.35204	1.23319e-09	8.90897	1.24578e-10	61.5257	91.0273	32.0242	0.351808	-1.50714	6.72263e-11
PA0849	950	299	108.407	232	92.4699	636	127.15	657	129.18	661	130.733	100.438	108.407	92.4699	0.852989	-0.229401	0.210454	0.676843	0.20372	117.779	108.407	127.15	1.1729	0.230077	0.608796	0.215528	0.0612187	118.793	108.407	129.18	1.19162	0.252927	0.722343	0.141257	0.0575469	119.57	108.407	130.733	1.20595	0.270167	0.727619	0.138096	0.0438572	109.81	92.4699	127.15	1.37504	0.459478	0.414989
PA0850	419	192	157.833	119	107.54	25	11.3321	36	16.0488	19	8.52014	132.686	157.833	107.54	0.681353	-0.553525	0.00118706	2.92553	0.00586686	84.5823	157.833	11.3321	0.0717981	-3.79991	9.55401e-40	39.0198	5.33522e-40	86.9407	157.833	16.0488	0.101682	-3.29786	1.71728e-36	35.7652	6.69481e-37	83.1763	157.833	8.52014	0.0539822	-4.21137	9.10932e-42	41.0405	3.53031e-42	59.4359	107.54	11.3321	0.105376	-3.24639	7.16417e-25
PA0851	962	624	223.418	411	161.772	93	18.3608	96	18.6402	137	26.7579	192.595	223.418	161.772	0.724076	-0.465788	0.000889292	3.05096	0.00475597	120.89	223.418	18.3608	0.0821812	-3.60505	5.55721e-54	53.2551	6.56727e-54	121.029	223.418	18.6402	0.0834317	-3.58326	1.33047e-53	52.876	1.23327e-53	125.088	223.418	26.7579	0.119766	-3.06171	7.57006e-49	48.1209	4.1111e-49	90.0663	161.772	18.3608	0.113498	-3.13926	9.71238e-36
PA0852	1169	465	137.009	309	100.088	261	42.4043	236	37.7095	444	71.3634	118.548	137.009	100.088	0.73052	-0.453004	0.0110722	1.95577	0.0301616	89.7064	137.009	42.4043	0.309501	-1.69199	4.57413e-18	17.3397	1.03524e-18	87.3591	137.009	37.7095	0.275235	-1.86126	9.96498e-20	19.0015	1.93893e-20	104.186	137.009	71.3634	0.520868	-0.941009	4.36009e-10	9.36051	4.49884e-11	71.2459	100.088	42.4043	0.423672	-1.23898	1.0238e-09
PA0853	623	176	97.3047	171	103.931	361	110.053	424	127.125	357	107.668	100.618	97.3047	103.931	1.0681	0.095041	0.734096	0.134247	0.422244	103.679	97.3047	110.053	1.13102	0.177619	0.457552	0.33956	0.0468134	112.215	97.3047	127.125	1.30646	0.385668	0.731007	0.136079	0.0581299	102.486	97.3047	107.668	1.10651	0.146011	0.346857	0.459849	0.0218043	106.992	103.931	110.053	1.05891	0.0825782	0.268686
PA0854	1394	1137	280.936	1249	339.262	2417	329.304	2491	333.783	2611	351.926	310.099	280.936	339.262	1.20762	0.272161	0.0339388	1.4693	0.0644436	305.12	280.936	329.304	1.17217	0.229181	0.405686	0.39181	0.0417686	307.36	280.936	333.783	1.18811	0.248672	0.543024	0.265181	0.0442402	316.431	280.936	351.926	1.25269	0.325032	0.93021	0.0314192	0.0550766	334.283	339.262	329.304	0.970648	-0.0429803	0.00204318
PA0855	1019	864	292.044	777	288.724	856	159.545	885	162.227	729	134.419	290.384	292.044	288.724	0.988631	-0.0164966	0.723005	0.140859	0.418389	225.795	292.044	159.545	0.546304	-0.872225	4.81353e-18	17.3175	1.08805e-18	227.136	292.044	162.227	0.555487	-0.848175	2.47171e-17	16.607	4.38287e-18	213.232	292.044	134.419	0.460269	-1.11945	7.54213e-24	23.1225	1.28583e-24	224.134	288.724	159.545	0.552586	-0.855728	8.55777e-17
PA0856	548	910	571.966	1270	877.524	1702	589.878	1648	561.734	2622	899	724.745	571.966	877.524	1.53423	0.61751	1.16218e-14	13.9347	5.73812e-13	580.922	571.966	589.878	1.03132	0.0444885	0.000842703	3.07433	0.000107204	566.85	571.966	561.734	0.98211	-0.026043	5.25834e-05	4.27915	5.74447e-06	735.483	571.966	899	1.57177	0.652391	2.91556e-05	4.53528	2.42176e-06	733.701	877.524	589.878	0.672207	-0.573022	1.1172e-30
PA0857	305	258	291.359	311	386.097	476	296.408	456	279.266	759	467.573	338.728	291.359	386.097	1.32516	0.406164	0.000641144	3.19304	0.00366265	293.884	291.359	296.408	1.01733	0.0247864	0.0110737	1.95571	0.00131876	285.313	291.359	279.266	0.958494	-0.061158	0.00157798	2.8019	0.000158479	379.466	291.359	467.573	1.6048	0.682391	0.00103094	2.98677	7.89187e-05	341.253	386.097	296.408	0.767704	-0.381377	7.19421e-10
PA0858	938	269	98.7777	294	118.681	1006	203.694	907	180.617	843	168.862	108.729	98.7777	118.681	1.20149	0.26483	0.223054	0.651591	0.211365	151.236	98.7777	203.694	2.06215	1.04415	2.6114e-05	4.58313	3.5763e-06	139.697	98.7777	180.617	1.82852	0.870676	0.00173232	2.76137	0.000173375	133.82	98.7777	168.862	1.70952	0.773589	0.01425	1.84619	0.0010089	161.187	118.681	203.694	1.71632	0.779318	0.00332211
PA0859	602	332	189.955	309	194.356	59	18.614	69	21.4095	93	29.0264	192.156	189.955	194.356	1.02317	0.0330437	0.961477	0.0170612	0.488068	104.285	189.955	18.614	0.0979914	-3.3512	3.46319e-44	43.4605	2.40187e-44	105.682	189.955	21.4095	0.112708	-3.14934	3.1078e-42	41.5075	1.60577e-42	109.491	189.955	29.0264	0.152807	-2.71022	4.19129e-38	37.3777	1.35572e-38	106.485	194.356	18.614	0.0957725	-3.38424	8.4437e-45
PA0860	1790	668	128.538	392	82.9219	247	26.2076	256	26.7141	247	25.9269	105.73	128.538	82.9219	0.645114	-0.632374	0.00104305	2.98169	0.00534723	77.373	128.538	26.2076	0.203889	-2.29414	9.64591e-23	22.0157	2.58994e-23	77.6262	128.538	26.7141	0.20783	-2.26653	2.20254e-22	21.6571	4.73567e-23	77.2326	128.538	25.9269	0.201706	-2.30967	4.96351e-23	22.3042	8.20209e-24	54.5647	82.9219	26.2076	0.316052	-1.66177	4.59464e-11
PA0861	2456	833	116.822	729	112.392	3512	271.587	3389	257.749	3174	242.821	114.607	116.822	112.392	0.962076	-0.0557776	0.668111	0.175152	0.400713	194.205	116.822	271.587	2.32479	1.2171	5.00026e-09	8.30101	8.06027e-10	187.286	116.822	257.749	2.20633	1.14165	1.00595e-07	6.99742	1.23903e-08	179.822	116.822	242.821	2.07855	1.05558	4.25058e-06	5.37155	3.68073e-07	191.99	112.392	271.587	2.41643	1.27288	2.63369e-10
PA0862	782	402	177.063	388	187.872	2720	660.611	2386	569.925	3161	759.495	182.467	177.063	187.872	1.06104	0.0854813	0.693441	0.158991	0.408768	418.837	177.063	660.611	3.73093	1.89954	1.91998e-46	45.7167	1.49731e-46	373.494	177.063	569.925	3.21876	1.68651	4.46797e-33	32.3499	1.51132e-33	468.279	177.063	759.495	4.2894	2.10078	4.16191e-62	61.3807	4.33389e-62	424.241	187.872	660.611	3.51629	1.81405	2.50419e-44
PA0863	959	617	221.603	494	195.049	42	8.31791	42	8.18059	68	13.3229	208.326	221.603	195.049	0.880174	-0.184139	0.137601	0.861377	0.157208	114.961	221.603	8.31791	0.0375352	-4.73561	8.66049e-60	59.0625	1.36862e-59	114.892	221.603	8.18059	0.0369155	-4.75963	1.09849e-59	58.9592	1.3635e-59	117.463	221.603	13.3229	0.0601204	-4.056	4.7347e-57	56.3247	4.00273e-57	101.684	195.049	8.31791	0.0426452	-4.55147	9.82808e-52
PA0864	788	416	181.835	310	148.961	63	15.1844	75	17.7782	81	19.3137	165.398	181.835	148.961	0.81921	-0.287695	0.048584	1.31351	0.0819096	98.5095	181.835	15.1844	0.0835067	-3.58196	4.18813e-44	43.378	2.89347e-44	99.8064	181.835	17.7782	0.0977715	-3.35444	3.07427e-42	41.5123	1.59035e-42	100.574	181.835	19.3137	0.106216	-3.23493	1.26494e-41	40.8979	4.88144e-42	82.0725	148.961	15.1844	0.101936	-3.29427	3.84287e-34
PA0865	1073	1023	328.386	920	324.657	3773	667.837	2756	479.77	11517	2016.73	326.521	328.386	324.657	0.988642	-0.0164803	0.707129	0.150501	0.413016	498.112	328.386	667.837	2.03369	1.0241	1.10207e-13	12.9578	2.13244e-14	404.078	328.386	479.77	1.46099	0.546949	0.0257812	1.5887	0.00238926	1172.56	328.386	2016.73	6.14132	2.61855	2.53148e-225	224.597	1.50976e-224	496.247	324.657	667.837	2.05706	1.04058	4.05722e-15
PA0866	1418	378	91.8174	279	74.5013	278	37.2351	252	33.1954	716	94.8733	83.1593	91.8174	74.5013	0.811408	-0.301501	0.1444	0.840433	0.161577	64.5262	91.8174	37.2351	0.405534	-1.30211	9.24122e-10	9.03427	1.52852e-10	62.5064	91.8174	33.1954	0.361537	-1.46778	6.64634e-11	10.1774	9.33025e-12	93.3453	91.8174	94.8733	1.03328	0.0472354	0.171442	0.765883	0.0111204	55.8682	74.5013	37.2351	0.499791	-1.0006	3.49022e-06
PA0867	383	185	166.373	142	140.387	1633	809.787	1741	849.09	2051	1006.18	153.38	166.373	140.387	0.843807	-0.245014	0.100617	0.99733	0.128975	488.08	166.373	809.787	4.86731	2.28312	6.52808e-76	75.1852	1.81333e-75	507.731	166.373	849.09	5.10354	2.3515	1.34051e-83	82.8727	3.78456e-83	586.275	166.373	1006.18	6.04772	2.59639	4.34339e-112	111.362	1.3315e-111	475.087	140.387	809.787	5.76827	2.52814	6.27831e-90
PA0868	413	235	195.987	201	184.282	94	43.2276	108	48.8458	126	57.3229	190.134	195.987	184.282	0.940275	-0.0888451	0.437972	0.358554	0.312668	119.607	195.987	43.2276	0.220564	-2.18073	2.86339e-32	31.5431	1.13291e-32	122.416	195.987	48.8458	0.24923	-2.00445	1.29608e-29	28.8874	3.79817e-30	126.655	195.987	57.3229	0.292483	-1.77357	1.30982e-26	25.8828	2.52434e-27	113.755	184.282	43.2276	0.234574	-2.09189	1.16315e-28
PA0869	932	474	175.175	515	209.232	1367	278.571	1321	264.753	1440	290.305	192.203	175.175	209.232	1.19442	0.256305	0.118181	0.927454	0.143254	226.873	175.175	278.571	1.59025	0.66925	0.0121522	1.91534	0.00144306	219.964	175.175	264.753	1.51136	0.595851	0.0460503	1.33677	0.00417716	232.74	175.175	290.305	1.65723	0.728772	0.00364055	2.43883	0.00026823	243.901	209.232	278.571	1.3314	0.412945	0.38923
PA0870	1199	692	198.791	571	180.324	459	72.7071	465	72.4415	785	123.015	189.557	198.791	180.324	0.907103	-0.140661	0.261159	0.583096	0.231869	135.749	198.791	72.7071	0.365747	-1.45108	9.53171e-22	21.0208	2.47302e-22	135.616	198.791	72.4415	0.364411	-1.45636	1.13502e-21	20.945	2.37422e-22	160.903	198.791	123.015	0.618816	-0.692417	2.62838e-10	9.58031	2.74221e-11	126.515	180.324	72.7071	0.403203	-1.31042	2.4453e-17
PA0871	356	81	78.369	89	94.6621	381	203.263	308	161.605	761	401.645	86.5155	78.369	94.6621	1.2079	0.272504	0.262016	0.581673	0.232347	140.816	78.369	203.263	2.59367	1.37499	6.86999e-09	8.16304	1.10248e-09	119.987	78.369	161.605	2.0621	1.04412	0.000156802	3.80465	1.66498e-05	240.007	78.369	401.645	5.12505	2.35756	4.56823e-40	39.3403	1.6217e-40	148.963	94.6621	203.263	2.14725	1.10249	3.4164e-06
PA0872	788	467	204.127	462	221.999	1990	479.634	1469	348.216	3917	933.974	213.063	204.127	221.999	1.08756	0.12109	0.49616	0.304378	0.335416	341.881	204.127	479.634	2.34969	1.23247	3.1735e-15	14.4985	6.5173e-16	276.172	204.127	348.216	1.70588	0.770519	0.000292339	3.53411	3.05312e-05	569.05	204.127	933.974	4.57546	2.19392	2.29065e-81	80.64	4.49922e-81	350.817	221.999	479.634	2.16052	1.11138	5.91959e-13
PA0873	1559	696	153.77	472	114.639	317	38.6186	283	33.9074	445	53.6317	134.205	153.77	114.639	0.74552	-0.42368	0.0111031	1.95456	0.030216	96.1944	153.77	38.6186	0.251145	-1.99341	1.34769e-23	22.8704	3.74546e-24	93.8388	153.77	33.9074	0.220507	-2.18111	1.52302e-25	24.8173	3.71262e-26	103.701	153.77	53.6317	0.348778	-1.51962	3.55285e-18	17.4494	4.94229e-19	76.6287	114.639	38.6186	0.336872	-1.56973	6.55977e-14
PA0874	266	15	19.4231	33	46.9752	24	17.1361	23	16.151	22	15.5399	33.1991	19.4231	46.9752	2.41852	1.27412	0.000772622	3.11203	0.00425548	18.2796	19.4231	17.1361	0.882255	-0.180732	0.287097	0.541972	0.0301112	17.7871	19.4231	16.151	0.831536	-0.266149	0.225721	0.646428	0.0192538	17.4815	19.4231	15.5399	0.800073	-0.321797	0.178151	0.749211	0.011526	32.0557	46.9752	17.1361	0.364792	-1.45486	4.34081e-06
PA0875	2195	870	136.519	571	98.5003	57	4.93201	72	6.12705	48	4.10879	117.51	136.519	98.5003	0.721512	-0.470905	0.00872866	2.05905	0.0253777	70.7256	136.519	4.93201	0.0361268	-4.79079	1.32907e-37	36.8765	6.63158e-38	71.3232	136.519	6.12705	0.0448805	-4.47777	7.3083e-37	36.1362	2.89619e-37	70.314	136.519	4.10879	0.0300968	-5.05425	4.59405e-38	37.3378	1.47738e-38	51.7162	98.5003	4.93201	0.050071	-4.31988	1.56794e-26
PA0876	944	288	105.082	245	98.2721	709	142.645	596	117.931	613	122.01	101.677	105.082	98.2721	0.935191	-0.0966669	0.54465	0.263883	0.355842	123.864	105.082	142.645	1.35746	0.440913	0.532313	0.273833	0.0540112	111.507	105.082	117.931	1.12227	0.166423	0.427567	0.368996	0.0353202	113.546	105.082	122.01	1.16109	0.21548	0.531403	0.274576	0.0327095	120.459	98.2721	142.645	1.45154	0.53758	0.204277
PA0877	896	466	179.138	283	119.595	192	40.6983	196	40.8603	322	67.5235	149.367	179.138	119.595	0.667617	-0.582908	0.000305499	3.51499	0.00201596	109.918	179.138	40.6983	0.22719	-2.13803	4.25672e-29	28.3709	1.48663e-29	109.999	179.138	40.8603	0.228094	-2.1323	7.24227e-29	28.1401	2.04333e-29	123.331	179.138	67.5235	0.376936	-1.40761	2.5148e-19	18.5995	3.63871e-20	80.1469	119.595	40.6983	0.3403	-1.55512	2.61284e-14
PA0878	827	543	226.154	459	210.157	40	9.18624	23	5.19489	25	5.67992	218.155	226.154	210.157	0.929265	-0.105838	0.340221	0.468239	0.271141	117.67	226.154	9.18624	0.0406195	-4.62168	1.26958e-60	59.8963	2.08584e-60	115.674	226.154	5.19489	0.0229706	-5.44407	8.37177e-62	61.0772	1.13718e-61	115.917	226.154	5.67992	0.0251153	-5.31529	3.84394e-62	61.4152	4.01553e-62	109.671	210.157	9.18624	0.0437114	-4.51585	1.79152e-55
PA0879	1160	156	46.3208	125	40.8026	29	4.74814	33	5.31386	30	4.85927	43.5617	46.3208	40.8026	0.880871	-0.182998	0.499531	0.301438	0.336789	25.5345	46.3208	4.74814	0.102506	-3.28623	7.91312e-12	11.1017	1.41999e-12	25.8173	46.3208	5.31386	0.114719	-3.12383	2.01415e-11	10.6959	2.89525e-12	25.59	46.3208	4.85927	0.104905	-3.25285	8.23179e-12	11.0845	9.13143e-13	22.7754	40.8026	4.74814	0.116368	-3.10323	4.36731e-10
PA0880	380	114	103.331	44	43.8435	1	0.499804	5	2.45776	2	0.988903	73.5872	103.331	43.8435	0.424302	-1.23684	3.81453e-07	6.41856	6.35357e-06	51.6655	103.331	0	0	#NAME?	4.1744e-26	25.3794	1.27451e-26	52.8944	103.331	2.45776	0.0237854	-5.39378	3.53404e-29	28.4517	1.01566e-29	51.6655	103.331	0	0	#NAME?	3.37553e-28	27.4717	6.96371e-29	21.9217	43.8435	0	0	#NAME?	6.8332e-13
PA0881	1352	661	168.397	524	146.754	4	0.56191	9	1.24342	9	1.25076	157.576	168.397	146.754	0.871478	-0.198463	0.167859	0.775056	0.177212	84.1984	168.397	0	0	#NAME?	2.62817e-39	38.5803	1.42769e-39	84.8202	168.397	1.24342	0.0073839	-7.0814	1.44954e-43	42.8388	8.07916e-44	84.8238	168.397	1.25076	0.00742744	-7.07292	8.51807e-44	43.0697	3.63811e-44	73.3771	146.754	0	0	#NAME?	5.85701e-35
PA0882	1202	593	169.926	405	127.581	39	6.16231	46	7.14837	26	4.06421	148.754	169.926	127.581	0.750805	-0.41349	0.00895856	2.04776	0.0257751	88.0441	169.926	6.16231	0.0362647	-4.78529	2.28638e-46	45.6409	1.77535e-46	88.5371	169.926	7.14837	0.0420676	-4.57115	9.93314e-46	45.0029	6.14709e-46	86.995	169.926	4.06421	0.0239176	-5.38579	3.72534e-47	46.4288	1.85993e-47	66.8717	127.581	6.16231	0.0483011	-4.3718	5.18068e-34
PA0883	827	449	187.004	329	150.635	9	2.0669	26	5.87248	8	1.81757	168.819	187.004	150.635	0.80552	-0.312008	0.0318692	1.49663	0.0616629	94.5353	187.004	2.0669	0.0110528	-6.49945	4.38224e-50	49.3583	4.11413e-50	96.4381	187.004	5.87248	0.031403	-4.99295	4.34832e-51	50.3617	3.52397e-51	94.4106	187.004	1.81757	0.00971945	-6.68491	1.03501e-49	48.9851	5.98766e-50	76.351	150.635	2.0669	0.0137213	-6.18744	6.62346e-41
PA0884	995	83	28.7319	50	19.0276	82	15.6522	48	9.01098	50	9.44179	23.8797	28.7319	19.0276	0.662245	-0.594563	0.141393	0.849571	0.159657	22.192	28.7319	15.6522	0.544766	-0.876292	0.00647607	2.18869	0.000782123	18.8714	28.7319	9.01098	0.313623	-1.6729	8.53348e-05	4.06887	9.19909e-06	19.0868	28.7319	9.44179	0.328617	-1.60552	0.000107439	3.96884	8.68669e-06	17.3399	19.0276	15.6522	0.822605	-0.281728	0.234802
PA0885	638	45	24.2941	21	12.4633	18	5.3584	16	4.68439	13	3.82851	18.3787	24.2941	12.4633	0.513019	-0.962916	0.0431975	1.36454	0.0755537	14.8263	24.2941	5.3584	0.220564	-2.18073	3.13359e-05	4.50396	4.27285e-06	14.4893	24.2941	4.68439	0.19282	-2.37467	1.51873e-05	4.81852	1.70705e-06	14.0613	24.2941	3.82851	0.15759	-2.66575	4.58428e-06	5.33873	3.9655e-07	8.91087	12.4633	5.3584	0.429933	-1.21782	0.0329496
PA0886	1283	538	144.432	291	85.882	45	6.66146	43	6.26031	34	4.9792	115.157	144.432	85.882	0.594617	-0.749967	5.97867e-05	4.2234	0.000497911	75.547	144.432	6.66146	0.0461216	-4.43841	6.55863e-39	38.1832	3.47525e-39	75.3464	144.432	6.26031	0.0433442	-4.52802	5.00401e-39	38.3007	2.20562e-39	74.7058	144.432	4.9792	0.0344742	-4.85834	6.19444e-40	39.208	2.18247e-40	46.2718	85.882	6.66146	0.0775652	-3.68845	9.07111e-22
PA0887	1955	563	99.1907	453	87.7379	6696	650.507	7014	670.151	13020	1251.33	93.4643	99.1907	87.7379	0.884538	-0.177004	0.33667	0.472795	0.269506	374.849	99.1907	650.507	6.55815	2.71329	4.18285e-78	77.3785	1.21186e-77	384.671	99.1907	670.151	6.75619	2.75621	1.76096e-82	81.7543	4.78399e-82	675.26	99.1907	1251.33	12.6154	3.65711	1.47946e-206	205.83	8.22519e-206	369.123	87.7379	650.507	7.41421	2.89029	3.42164e-86
PA0888	779	677	299.337	745	362.122	1324	322.8	1189	285.101	1633	393.873	330.73	299.337	362.122	1.20975	0.274705	0.0269142	1.57002	0.0548913	311.069	299.337	322.8	1.07838	0.108871	0.0596059	1.22471	0.00669596	292.219	299.337	285.101	0.95244	-0.0702998	0.00105782	2.97559	0.000107235	346.605	299.337	393.873	1.31582	0.395959	0.578959	0.237353	0.0354703	342.461	362.122	322.8	0.891413	-0.165833	2.28013e-05
PA0889	689	165	82.4848	143	78.5874	212	58.4386	188	50.9674	217	59.1763	80.5361	82.4848	78.5874	0.95275	-0.0698308	0.673617	0.171587	0.402543	70.4617	82.4848	58.4386	0.708478	-0.497206	0.000742722	3.12917	9.47543e-05	66.7261	82.4848	50.9674	0.6179	-0.694554	5.97185e-05	4.22389	6.50421e-06	70.8306	82.4848	59.1763	0.717421	-0.479109	0.000817356	3.08759	6.29654e-05	68.513	78.5874	58.4386	0.743613	-0.427375	0.00324362
PA0890	698	66	32.5685	66	35.8034	121	32.9241	119	31.8453	121	32.5715	34.186	32.5685	35.8034	1.09933	0.13662	0.751224	0.124231	0.427395	32.7463	32.5685	32.9241	1.01092	0.015665	0.382351	0.417537	0.0394868	32.2069	32.5685	31.8453	0.977794	-0.0323971	0.326389	0.486265	0.0273333	32.57	32.5685	32.5715	1.00009	0.000131192	0.347185	0.459439	0.0218208	34.3637	35.8034	32.9241	0.919579	-0.120955	0.225204
PA0891	1112	530	164.165	477	162.424	107	18.2752	85	14.278	100	16.8967	163.294	164.165	162.424	0.989394	-0.015383	0.795785	0.0992042	0.441118	91.2201	164.165	18.2752	0.111322	-3.16719	5.04441e-37	36.2972	2.44896e-37	89.2215	164.165	14.278	0.0869736	-3.52328	1.81601e-39	38.7409	8.17119e-40	90.5308	164.165	16.8967	0.102925	-3.28033	4.29997e-38	37.3665	1.38825e-38	90.3495	162.424	18.2752	0.112516	-3.1518	5.62098e-36
PA0892	764	297	133.897	220	109.035	109	27.0967	100	24.449	99	24.3472	121.466	133.897	109.035	0.814316	-0.296339	0.0824909	1.08359	0.114672	80.4971	133.897	27.0967	0.202369	-2.30494	1.01036e-23	22.9955	2.82544e-24	79.1732	133.897	24.449	0.182595	-2.45328	6.28438e-25	24.2017	1.49316e-25	79.1223	133.897	24.3472	0.181835	-2.4593	2.92735e-25	24.5335	5.33158e-26	68.0658	109.035	27.0967	0.248514	-2.0086	5.97824e-17
PA0893	989	483	168.213	406	155.441	262	50.314	267	50.4276	198	37.6163	161.827	168.213	155.441	0.924072	-0.113923	0.38334	0.416415	0.289594	109.264	168.213	50.314	0.299108	-1.74126	1.83777e-22	21.7357	4.89124e-23	109.32	168.213	50.4276	0.299784	-1.738	2.80684e-22	21.5518	6.00509e-23	102.915	168.213	37.6163	0.223623	-2.16086	6.80665e-28	27.1671	1.39022e-28	102.878	155.441	50.314	0.323685	-1.62734	5.16241e-19
PA0894	323	249	265.525	187	219.217	101	59.3885	102	58.9863	131	76.2037	242.371	265.525	219.217	0.825599	-0.276487	0.0212993	1.67164	0.0465547	162.457	265.525	59.3885	0.223664	-2.16059	9.819e-43	42.0079	6.35971e-43	162.256	265.525	58.9863	0.222149	-2.1704	1.1019e-42	41.9579	5.82584e-43	170.865	265.525	76.2037	0.286992	-1.80092	5.18154e-36	35.2855	1.52982e-36	139.303	219.217	59.3885	0.270911	-1.88411	1.92548e-30
PA0895	1220	642	181.253	514	159.529	422	65.6956	424	64.9172	731	112.581	170.391	181.253	159.529	0.880146	-0.184185	0.179247	0.746547	0.183906	123.474	181.253	65.6956	0.362453	-1.46413	3.72366e-20	19.429	9.0592e-21	123.085	181.253	64.9172	0.358159	-1.48133	2.9552e-20	19.5294	5.86632e-21	146.917	181.253	112.581	0.621127	-0.68704	1.87776e-09	8.72636	1.8859e-10	112.612	159.529	65.6956	0.41181	-1.27995	3.91355e-15
PA0896	1016	221	74.9217	221	82.3635	150	28.0402	152	27.945	264	48.8222	78.6426	74.9217	82.3635	1.09933	0.13662	0.630624	0.20023	0.388165	51.481	74.9217	28.0402	0.37426	-1.41789	6.41096e-09	8.19308	1.02973e-09	51.4334	74.9217	27.945	0.372989	-1.4228	6.88209e-09	8.16228	8.88449e-10	61.872	74.9217	48.8222	0.651643	-0.617846	0.00026785	3.57211	2.11914e-05	55.2018	82.3635	28.0402	0.340445	-1.55451	2.63306e-10
PA0897	1022	345	116.273	334	123.746	92	17.097	124	22.6634	184	33.8278	120.009	116.273	123.746	1.06428	0.0898719	0.731419	0.135833	0.421405	66.6848	116.273	17.097	0.147043	-2.76569	3.27299e-24	23.4851	9.33203e-25	69.468	116.273	22.6634	0.194916	-2.35908	3.92003e-21	20.4067	8.04023e-22	75.0502	116.273	33.8278	0.290936	-1.78123	1.68941e-16	15.7723	2.21573e-17	70.4216	123.746	17.097	0.138162	-2.85557	7.08901e-26
PA0898	1466	709	166.579	593	153.164	77	9.97563	98	12.4866	141	18.0714	159.872	166.579	153.164	0.919465	-0.121133	0.362244	0.440999	0.280875	88.2776	166.579	9.97563	0.0598851	-4.06166	3.60867e-43	42.4427	2.38607e-43	89.5331	166.579	12.4866	0.0749591	-3.73775	2.33622e-41	40.6315	1.14937e-41	92.3255	166.579	18.0714	0.108485	-3.20443	4.88591e-38	37.3111	1.56969e-38	81.5698	153.164	9.97563	0.0651304	-3.94053	8.22671e-39
PA0899	1346	298	76.2571	246	69.2032	642	90.5886	634	87.9828	477	66.5857	72.7302	76.2571	69.2032	0.907498	-0.140034	0.48808	0.311509	0.332802	83.4229	76.2571	90.5886	1.18794	0.248457	0.727677	0.138061	0.0724426	82.12	76.2571	87.9828	1.15377	0.20635	0.615056	0.211085	0.0496499	71.4214	76.2571	66.5857	0.873173	-0.195661	0.0275724	1.55953	0.00190565	79.8959	69.2032	90.5886	1.30902	0.388491	0.699416
PA0900	290	202	239.918	224	292.473	360	235.77	327	210.622	487	315.528	266.196	239.918	292.473	1.21906	0.285764	0.0381744	1.41823	0.0700862	237.844	239.918	235.77	0.98271	-0.0251625	0.00771956	2.11241	0.000930009	225.27	239.918	210.622	0.877892	-0.187885	0.000184532	3.73393	1.95128e-05	277.723	239.918	315.528	1.31515	0.395229	0.623602	0.205092	0.0380208	264.121	292.473	235.77	0.806124	-0.310926	1.13032e-06
PA0901	998	367	126.662	273	103.578	641	121.986	580	108.555	877	165.111	115.12	126.662	103.578	0.817755	-0.290259	0.0971719	1.01246	0.126375	124.324	126.662	121.986	0.963088	-0.0542598	0.0370324	1.43142	0.00422889	117.608	126.662	108.555	0.85705	-0.222548	0.00391287	2.4075	0.000384045	145.886	126.662	165.111	1.30356	0.382459	0.779289	0.108302	0.046774	112.782	103.578	121.986	1.17772	0.235999	0.737976
PA0902	1004	715	245.291	497	187.438	218	41.2388	216	40.1859	413	77.2901	216.365	245.291	187.438	0.764147	-0.388077	0.00296127	2.52852	0.0114354	143.265	245.291	41.2388	0.168122	-2.57242	2.39981e-46	45.6198	1.8554e-46	142.738	245.291	40.1859	0.16383	-2.60973	1.07764e-46	45.9675	6.93729e-47	161.291	245.291	77.2901	0.315095	-1.66614	7.47808e-31	30.1262	1.74462e-31	114.339	187.438	41.2388	0.220013	-2.18434	2.36503e-30
PA0903	2624	1315	172.612	1226	176.914	1136	82.2239	1121	79.7986	1557	111.489	174.763	172.612	176.914	1.02492	0.0355163	0.950496	0.0220498	0.485151	127.418	172.612	82.2239	0.476351	-1.0699	6.75399e-14	13.1704	1.31917e-14	126.205	172.612	79.7986	0.4623	-1.1131	2.35281e-14	13.6284	3.77109e-15	142.051	172.612	111.489	0.645894	-0.630632	2.21997e-08	7.65365	2.13795e-09	129.569	176.914	82.2239	0.464767	-1.10542	3.27713e-14
PA0904	1238	676	188.077	639	195.441	759	116.441	736	111.048	791	120.05	191.759	188.077	195.441	1.03916	0.0554128	0.841424	0.0749852	0.454699	152.259	188.077	116.441	0.619112	-0.691727	1.13878e-09	8.94356	1.87665e-10	149.562	188.077	111.048	0.59044	-0.760138	1.76618e-10	9.75296	2.43819e-11	154.064	188.077	120.05	0.638304	-0.647683	3.12807e-09	8.50472	3.11493e-10	155.941	195.441	116.441	0.595783	-0.74714	2.57627e-10
PA0905	185	3483	6484.72	2168	4437.35	4883	5013.01	5150	5199.83	4258	4324.55	5461.03	6484.72	4437.35	0.684278	-0.547346	1.49598e-94	93.8251	1.37877e-91	5748.86	6484.72	5013.01	0.77305	-0.371367	1.55221e-148	147.809	1.00778e-147	5842.27	6484.72	5199.83	0.801859	-0.318579	8.02451e-127	126.096	3.50124e-126	5404.64	6484.72	4324.55	0.666884	-0.584492	1.61538e-238	237.792	1.01898e-237	4725.18	4437.35	5013.01	1.12973	0.175979	2.66254e-05
PA0906	713	242	116.906	177	93.9983	464	123.598	372	97.4557	487	128.335	105.452	116.906	93.9983	0.804053	-0.314638	0.0874173	1.0584	0.119294	120.252	116.906	123.598	1.05725	0.0803136	0.185088	0.732622	0.0198607	107.181	116.906	97.4557	0.833628	-0.262525	0.0031198	2.50587	0.000307707	122.621	116.906	128.335	1.09777	0.134577	0.275138	0.56045	0.0175038	108.798	93.9983	123.598	1.3149	0.394951	0.628763
PA0907	530	305	198.214	222	158.604	409	146.565	350	123.352	459	162.721	178.409	198.214	158.604	0.800166	-0.321629	0.0232949	1.63274	0.0499295	172.389	198.214	146.565	0.739431	-0.435513	1.01061e-06	5.99542	1.48716e-07	160.783	198.214	123.352	0.622318	-0.684275	6.81212e-10	9.16672	9.18966e-11	180.467	198.214	162.721	0.820939	-0.284653	4.41561e-05	4.35501	3.63644e-06	152.584	158.604	146.565	0.924097	-0.113883	0.0119726
PA0908	374	86	79.202	58	58.7209	83	42.1493	100	49.9439	114	57.2718	68.9614	79.202	58.7209	0.741406	-0.431664	0.06399	1.19389	0.0978866	60.6756	79.202	42.1493	0.532174	-0.910029	3.83331e-06	5.41643	5.46916e-07	64.5729	79.202	49.9439	0.630588	-0.665229	0.000123571	3.90808	1.32089e-05	68.2369	79.202	57.2718	0.72311	-0.467713	0.00119506	2.92261	9.12051e-05	50.4351	58.7209	42.1493	0.71779	-0.478366	0.00695734
PA0909	275	24	30.0599	32	44.0609	45	31.0787	40	27.1695	57	38.9448	37.0604	30.0599	44.0609	1.46577	0.551658	0.120063	0.92059	0.144837	30.5693	30.0599	31.0787	1.03389	0.0480865	0.44974	0.347038	0.0460811	28.6147	30.0599	27.1695	0.903843	-0.145855	0.221445	0.654733	0.0189003	34.5024	30.0599	38.9448	1.29557	0.37359	0.911779	0.0401105	0.0540536	37.5698	44.0609	31.0787	0.705359	-0.503571	0.0162617
PA0910	503	87	59.5745	68	51.189	256	96.6619	272	101.008	324	121.028	55.3818	59.5745	51.189	0.859244	-0.218861	0.372582	0.428778	0.285523	78.1182	59.5745	96.6619	1.62254	0.698252	0.110954	0.954856	0.0121502	80.2911	59.5745	101.008	1.69549	0.761699	0.0554434	1.25615	0.00500188	90.3011	59.5745	121.028	2.03153	1.02257	0.00183572	2.73619	0.000138265	73.9255	51.189	96.6619	1.88833	0.917113	0.010994
PA0911	452	182	138.689	149	124.82	203	85.2984	205	84.7167	280	116.393	131.754	138.689	124.82	0.899998	-0.152006	0.317085	0.498825	0.260787	111.994	138.689	85.2984	0.615034	-0.701263	1.37439e-07	6.86189	2.10407e-08	111.703	138.689	84.7167	0.610839	-0.711135	1.32888e-07	6.87651	1.62657e-08	127.541	138.689	116.393	0.839237	-0.25285	0.00111739	2.9518	8.54564e-05	105.059	124.82	85.2984	0.683372	-0.549257	2.22709e-05
PA0912	539	489	312.485	362	254.306	71	25.018	80	27.7239	84	29.2818	283.395	312.485	254.306	0.813816	-0.297225	0.00782031	2.10678	0.0233254	168.752	312.485	25.018	0.0800615	-3.64275	3.26793e-75	74.4857	8.84938e-75	170.105	312.485	27.7239	0.0887208	-3.49458	3.78801e-73	72.4216	7.9817e-73	170.883	312.485	29.2818	0.0937062	-3.41571	9.23954e-73	72.0343	1.43636e-72	139.662	254.306	25.018	0.0983778	-3.34552	1.23066e-57
PA0913	1448	796	189.345	847	221.488	3810	499.735	3780	487.615	4277	554.981	205.417	189.345	221.488	1.16976	0.226214	0.160052	0.795739	0.171991	344.54	189.345	499.735	2.63928	1.40015	1.98609e-20	19.702	4.89153e-21	338.48	189.345	487.615	2.57527	1.36473	3.25757e-19	18.4871	6.2015e-20	372.163	189.345	554.981	2.93106	1.55142	4.70285e-27	26.3276	9.28725e-28	360.612	221.488	499.735	2.25626	1.17393	4.7538e-15
PA0914	392	59	51.8412	13	12.5572	8	3.87603	6	2.85903	4	1.91726	32.1992	51.8412	12.5572	0.242225	-2.04558	2.9179e-07	6.53493	5.01106e-06	27.8586	51.8412	3.87603	0.0747674	-3.74145	5.0712e-14	13.2949	9.94461e-15	27.3501	51.8412	2.85903	0.0551498	-4.1805	1.17213e-14	13.931	1.90055e-15	26.8792	51.8412	1.91726	0.0369833	-4.75698	2.63912e-15	14.5785	3.31625e-16	8.21662	12.5572	3.87603	0.30867	-1.69586	0.00956773
PA0915	461	30	22.4145	27	22.1768	10	4.11986	20	8.10369	8	3.26059	22.2957	22.4145	22.1768	0.989394	-0.015383	0.923818	0.0344134	0.478698	13.2672	22.4145	4.11986	0.183803	-2.44377	2.4219e-05	4.61584	3.32345e-06	15.2591	22.4145	8.10369	0.361537	-1.46778	0.00125731	2.90056	0.000126863	12.8376	22.4145	3.26059	0.145468	-2.78123	7.43154e-06	5.12892	6.35472e-07	13.1483	22.1768	4.11986	0.185773	-2.42838	3.38493e-05
PA0916	1322	132	34.3916	172	49.2644	256	36.7783	241	34.0517	219	31.1258	41.828	34.3916	49.2644	1.43246	0.518491	0.121401	0.915777	0.145942	35.5849	34.3916	36.7783	1.0694	0.0968017	0.501278	0.299922	0.0510255	34.2216	34.3916	34.0517	0.990119	-0.0143255	0.337208	0.472103	0.0282065	32.7587	34.3916	31.1258	0.905041	-0.143945	0.177825	0.750007	0.0115071	43.0214	49.2644	36.7783	0.74655	-0.421689	0.0206299
PA0917	1904	581	105.104	441	87.7016	736	73.4166	751	73.6761	649	64.045	96.4027	105.104	87.7016	0.834429	-0.261139	0.167968	0.774773	0.17726	89.2602	105.104	73.4166	0.698515	-0.517637	0.000100842	3.99636	1.34178e-05	89.39	105.104	73.6761	0.700984	-0.512546	0.000124662	3.90427	1.33156e-05	84.5744	105.104	64.045	0.60935	-0.714658	2.92287e-06	5.53419	2.55667e-07	80.5591	87.7016	73.4166	0.837118	-0.256497	0.0142518
PA0918	548	80	50.2827	84	58.041	503	174.33	397	135.321	531	182.063	54.1618	50.2827	58.041	1.15429	0.207009	0.514181	0.288884	0.342821	112.306	50.2827	174.33	3.46699	1.79368	2.90324e-12	11.5371	5.32324e-13	92.8016	50.2827	135.321	2.69119	1.42825	7.36581e-07	6.13278	8.77226e-08	116.173	50.2827	182.063	3.62078	1.8563	2.51696e-13	12.5991	2.95175e-14	116.185	58.041	174.33	3.00356	1.58667	2.27841e-10
PA0919	1283	542	145.506	720	212.492	919	136.042	938	136.562	950	139.125	178.999	145.506	212.492	1.46036	0.546324	0.000718299	3.1437	0.00403545	140.774	145.506	136.042	0.934954	-0.0970321	0.0135816	1.86705	0.0016089	141.034	145.506	136.562	0.93853	-0.0915257	0.0164621	1.78351	0.00154685	142.316	145.506	139.125	0.956142	-0.0647033	0.0190152	1.7209	0.00133076	174.267	212.492	136.042	0.640222	-0.643356	1.47634e-09
PA0920	2645	1425	185.566	1448	207.29	1367	98.1581	1481	104.588	1484	105.418	196.428	185.566	207.29	1.11707	0.15972	0.358408	0.445622	0.279148	141.862	185.566	98.1581	0.528966	-0.918753	1.14874e-12	11.9398	2.13904e-13	145.077	185.566	104.588	0.563618	-0.827211	2.85904e-11	10.5438	4.07045e-12	145.492	185.566	105.418	0.56809	-0.815809	2.17271e-11	10.663	2.37126e-12	152.724	207.29	98.1581	0.47353	-1.07847	5.83336e-16
PA0921	359	523	501.784	563	593.813	2684	1419.95	2574	1339.27	2101	1099.61	547.799	501.784	593.813	1.18341	0.242944	0.0129305	1.88838	0.0336016	960.864	501.784	1419.95	2.8298	1.5007	3.15408e-63	62.5011	5.76161e-63	920.526	501.784	1339.27	2.66902	1.41631	8.04235e-54	53.0946	7.56848e-54	800.697	501.784	1099.61	2.1914	1.13186	1.22715e-26	25.9111	2.36779e-27	1006.88	593.813	1419.95	2.39123	1.25775	3.59109e-46
PA0922	314	104	114.081	100	120.589	681	411.909	615	365.847	965	577.438	117.335	114.081	120.589	1.05704	0.0800366	0.773961	0.111281	0.434722	262.995	114.081	411.909	3.61067	1.85227	2.21351e-28	27.6549	7.42264e-29	239.964	114.081	365.847	3.20691	1.68118	1.06701e-21	20.9718	2.23522e-22	345.759	114.081	577.438	5.06165	2.33961	3.38869e-56	55.47	2.76505e-56	266.249	120.589	411.909	3.41582	1.77223	3.40302e-27
PA0923	1049	335	109.996	231	83.382	734	132.894	704	125.358	668	119.649	96.6892	109.996	83.382	0.758043	-0.399648	0.0412078	1.38502	0.0736178	121.445	109.996	132.894	1.20816	0.272815	0.773123	0.111751	0.0765849	117.677	109.996	125.358	1.13965	0.188594	0.485986	0.313376	0.0398716	114.823	109.996	119.649	1.08775	0.121349	0.260242	0.584623	0.0165916	108.138	83.382	132.894	1.59379	0.672463	0.0604997
PA0924	1928	248	44.3051	229	44.9743	71	6.99415	77	7.45998	114	11.1098	44.6397	44.3051	44.9743	1.0151	0.0216276	0.988745	0.0049156	0.495336	25.6496	44.3051	6.99415	0.157863	-2.66325	6.95767e-10	9.15754	1.15578e-10	25.8825	44.3051	7.45998	0.168377	-2.57023	1.38465e-09	8.85866	1.84032e-10	27.7074	44.3051	11.1098	0.250756	-1.99564	6.70528e-08	7.17358	6.32751e-09	25.9842	44.9743	6.99415	0.155514	-2.68488	6.4803e-10
PA0925	407	134	113.402	141	131.178	169	78.8635	197	90.4119	260	120.029	122.29	113.402	131.178	1.15675	0.210082	0.318839	0.496428	0.261671	96.1326	113.402	78.8635	0.695434	-0.524014	4.79943e-05	4.31881	6.48526e-06	101.907	113.402	90.4119	0.797271	-0.326858	0.00138843	2.85748	0.000139865	116.715	113.402	120.029	1.05844	0.0819407	0.17873	0.747804	0.0115565	105.021	131.178	78.8635	0.601195	-0.734096	2.95001e-07
PA0926	425	127	102.926	75	66.8203	115	51.3916	129	56.6963	88	38.9046	84.873	102.926	66.8203	0.649209	-0.623246	0.00375863	2.42497	0.0136742	77.1587	102.926	51.3916	0.499308	-1.002	2.5571e-08	7.59225	4.02917e-09	79.811	102.926	56.6963	0.550846	-0.860278	3.99937e-07	6.39801	4.80809e-08	70.9152	102.926	38.9046	0.377987	-1.40359	1.03254e-11	10.9861	1.14038e-12	59.106	66.8203	51.3916	0.769102	-0.378753	0.010638
PA0927	989	354	123.287	334	127.875	121	23.2366	136	25.686	87	16.5284	125.581	123.287	127.875	1.03722	0.0527189	0.883046	0.0540168	0.467733	73.2617	123.287	23.2366	0.188476	-2.40755	8.04703e-23	22.0944	2.16928e-23	74.4864	123.287	25.686	0.208344	-2.26296	1.66891e-21	20.7776	3.46583e-22	69.9075	123.287	16.5284	0.134065	-2.899	1.18344e-26	25.9269	2.2875e-27	75.5559	127.875	23.2366	0.181713	-2.46027	1.29016e-23
PA0928	2777	784	97.241	654	89.1739	875	59.8433	892	59.9988	799	54.0603	93.2075	97.241	89.1739	0.91704	-0.124943	0.475444	0.322901	0.327578	78.5422	97.241	59.8433	0.615412	-0.700375	1.04105e-05	4.98253	1.45375e-06	78.6199	97.241	59.9988	0.617012	-0.696631	1.26793e-05	4.89691	1.42962e-06	75.6506	97.241	54.0603	0.555941	-0.846996	7.41957e-07	6.12962	6.6806e-08	74.5086	89.1739	59.8433	0.671085	-0.575432	0.000234916
PA0929	719	414	198.326	317	166.942	1132	299.021	1214	315.387	1405	367.16	182.634	198.326	166.942	0.841755	-0.248528	0.069557	1.15766	0.103114	248.674	198.326	299.021	1.50772	0.592367	0.041053	1.38666	0.00466822	256.857	198.326	315.387	1.59024	0.669245	0.00651716	2.18594	0.000631334	282.743	198.326	367.16	1.85129	0.88853	7.76478e-06	5.10987	6.63275e-07	232.981	166.942	299.021	1.79116	0.840895	7.11842e-05
PA0930	1337	535	137.826	329	93.1752	343	48.7244	364	50.8538	369	51.8564	115.501	137.826	93.1752	0.676035	-0.564831	0.00205211	2.6878	0.00870239	93.2753	137.826	48.7244	0.35352	-1.50013	4.32423e-16	15.3641	9.14182e-17	94.34	137.826	50.8538	0.368971	-1.43842	2.62877e-15	14.5802	4.36399e-16	94.8413	137.826	51.8564	0.376245	-1.41026	2.96941e-15	14.5273	3.72473e-16	70.9498	93.1752	48.7244	0.522933	-0.935303	6.2198e-07
PA0931	2228	311	48.0789	394	66.9603	385	32.8193	367	30.7684	271	22.854	57.5196	48.0789	66.9603	1.39272	0.477901	0.0951763	1.02147	0.124896	40.4491	48.0789	32.8193	0.682613	-0.55086	0.00657144	2.18234	0.000793464	39.4236	48.0789	30.7684	0.639956	-0.643955	0.00331218	2.47989	0.000326051	35.4664	48.0789	22.854	0.475343	-1.07296	6.69839e-05	4.17403	5.47653e-06	49.8898	66.9603	32.8193	0.490131	-1.02876	7.75324e-06
PA0932	899	398	152.487	389	163.842	860	181.686	883	183.466	1594	333.147	158.165	152.487	163.842	1.07447	0.103622	0.632114	0.199204	0.388566	167.087	152.487	181.686	1.19149	0.252764	0.641596	0.192738	0.0643365	167.976	152.487	183.466	1.20316	0.266824	0.738318	0.131756	0.0586466	242.817	152.487	333.147	2.18476	1.12747	4.88951e-09	8.31073	4.83085e-10	172.764	163.842	181.686	1.10891	0.149142	0.32946
PA0933	1352	510	129.928	434	121.548	1016	142.725	1020	140.921	974	135.36	125.738	129.928	121.548	0.935505	-0.0961821	0.50221	0.299115	0.3381	136.327	129.928	142.725	1.09849	0.135527	0.274072	0.562136	0.0288011	135.425	129.928	140.921	1.08461	0.117179	0.247548	0.60634	0.0210367	132.644	129.928	135.36	1.04181	0.0590866	0.118033	0.927997	0.00778852	132.137	121.548	142.725	1.17423	0.231709	0.699255
PA0934	2243	1081	165.999	1182	199.537	3714	314.482	3654	304.294	3097	259.429	182.768	165.999	199.537	1.20204	0.265484	0.113173	0.946259	0.139135	240.241	165.999	314.482	1.89448	0.921803	9.53068e-06	5.02088	1.33296e-06	235.146	165.999	304.294	1.8331	0.874289	4.30703e-05	4.36582	4.72313e-06	212.714	165.999	259.429	1.56284	0.644167	0.0285303	1.54469	0.00196853	257.01	199.537	314.482	1.57606	0.65632	0.0056004
PA0935	830	627	260.195	585	266.879	555	126.998	521	117.25	830	187.892	263.537	260.195	266.879	1.02569	0.0365913	0.932424	0.0303867	0.481204	193.597	260.195	126.998	0.48809	-1.03478	1.83648e-19	18.736	4.352e-20	188.723	260.195	117.25	0.450624	-1.15	1.32522e-21	20.8777	2.75872e-22	224.043	260.195	187.892	0.722119	-0.469692	3.9692e-09	8.4013	3.93461e-10	196.939	266.879	126.998	0.475866	-1.07137	5.87185e-20
PA0936	938	286	105.02	279	112.626	751	152.062	783	155.924	787	157.645	108.823	105.02	112.626	1.07242	0.10087	0.701685	0.153858	0.41139	128.541	105.02	152.062	1.44793	0.533994	0.25057	0.60107	0.0264087	130.472	105.02	155.924	1.48471	0.570176	0.163034	0.787722	0.0140846	131.332	105.02	157.645	1.50109	0.586011	0.161545	0.791707	0.0105034	132.344	112.626	152.062	1.35015	0.433124	0.454855
PA0937	539	330	210.88	315	221.288	476	167.726	522	180.899	604	210.55	216.084	210.88	221.288	1.04936	0.0695059	0.75359	0.122865	0.428026	189.303	210.88	167.726	0.795366	-0.330309	9.5666e-06	5.01924	1.33764e-06	195.889	210.88	180.899	0.85783	-0.221237	0.000203495	3.69145	2.14811e-05	210.715	210.88	210.55	0.998438	-0.0022554	0.0160271	1.79515	0.00112911	194.507	221.288	167.726	0.757956	-0.399815	1.79306e-06
PA0938	1328	1179	305.791	1147	327.04	2890	413.317	3034	426.748	3161	447.233	316.416	305.791	327.04	1.06949	0.0969218	0.536035	0.270807	0.352502	359.554	305.791	413.317	1.35163	0.434702	0.314104	0.502927	0.0327334	366.269	305.791	426.748	1.39555	0.480837	0.13129	0.881769	0.0114476	376.512	305.791	447.233	1.46254	0.548479	0.0435383	1.36113	0.00297218	370.179	327.04	413.317	1.26381	0.33778	0.723208
PA0939	326	31	32.7532	45	52.2674	13	7.57372	18	10.3136	21	12.1034	42.5103	32.7532	52.2674	1.5958	0.674277	0.0409436	1.38781	0.0733963	20.1634	32.7532	7.57372	0.231236	-2.11256	1.94765e-06	5.71049	2.82898e-07	21.5334	32.7532	10.3136	0.314887	-1.66709	2.82875e-05	4.54841	3.13305e-06	22.4283	32.7532	12.1034	0.369535	-1.43622	0.000101525	3.99343	8.22675e-06	29.9206	52.2674	7.57372	0.144903	-2.78684	1.31226e-11
PA0940	254	37	50.1738	24	35.7778	18	13.4593	35	25.7388	18	13.3152	42.9758	50.1738	35.7778	0.713077	-0.487871	0.101158	0.995	0.129489	31.8166	50.1738	13.4593	0.268253	-1.89833	2.46521e-08	7.60815	3.88551e-09	37.9563	50.1738	25.7388	0.512992	-0.962991	0.000157229	3.80347	1.6691e-05	31.7445	50.1738	13.3152	0.26538	-1.91387	1.87787e-08	7.72633	1.8181e-09	24.6185	35.7778	13.4593	0.376191	-1.41046	8.20552e-05
PA0941	233	16	23.6523	13	21.1263	43	35.0506	46	36.877	22	17.7408	22.3893	23.6523	21.1263	0.893203	-0.16294	0.661606	0.1794	0.398193	29.3515	23.6523	35.0506	1.48191	0.567461	0.524311	0.280411	0.0532695	30.2647	23.6523	36.877	1.55913	0.640741	0.390535	0.408341	0.032441	20.6966	23.6523	17.7408	0.750068	-0.414906	0.0950561	1.02202	0.00632069	28.0885	21.1263	35.0506	1.6591	0.730401	0.270068
PA0942	560	149	91.6447	127	85.872	665	225.537	516	172.114	665	223.121	88.7584	91.6447	85.872	0.93701	-0.0938637	0.580216	0.23641	0.369901	158.591	91.6447	225.537	2.46099	1.29924	9.61835e-09	8.0169	1.53803e-09	131.879	91.6447	172.114	1.87805	0.909238	0.00115355	2.93796	0.000116721	157.383	91.6447	223.121	2.43463	1.2837	2.41925e-08	7.61632	2.32714e-09	155.704	85.872	225.537	2.62643	1.3931	2.349e-10
PA0943	716	439	211.184	574	303.553	1162	308.231	989	258.01	1865	489.41	257.369	211.184	303.553	1.43739	0.52345	0.000104201	3.98213	0.000818492	259.708	211.184	308.231	1.45954	0.545513	0.0848667	1.07126	0.00940043	234.597	211.184	258.01	1.22173	0.288929	0.819158	0.0866323	0.0645692	350.297	211.184	489.41	2.31746	1.21254	1.00782e-14	13.9966	1.2386e-15	305.892	303.553	308.231	1.01541	0.0220632	0.016804
PA0944	668	122	62.9061	137	77.6569	158	44.9225	177	49.4938	424	119.261	70.2815	62.9061	77.6569	1.23449	0.303915	0.254659	0.594041	0.228239	53.9143	62.9061	44.9225	0.71412	-0.485761	0.00360649	2.44292	0.000442402	56.1999	62.9061	49.4938	0.786788	-0.345953	0.0145514	1.8371	0.00137479	91.0833	62.9061	119.261	1.89585	0.922845	0.00713994	2.14631	0.000515863	61.2897	77.6569	44.9225	0.578474	-0.789676	3.84607e-05
PA0945	1061	386	125.309	398	142.038	331	59.2511	337	59.3292	487	86.2424	133.673	125.309	142.038	1.1335	0.180788	0.38064	0.419486	0.288328	92.2799	125.309	59.2511	0.472841	-1.08057	1.35635e-10	9.86763	2.31668e-11	92.3189	125.309	59.3292	0.473464	-1.07867	1.74333e-10	9.75862	2.40742e-11	105.776	125.309	86.2424	0.68824	-0.539017	1.17054e-05	4.93161	9.91112e-07	100.644	142.038	59.2511	0.41715	-1.26136	1.97046e-13
PA0946	1037	498	165.409	362	132.18	1051	192.49	1118	201.38	1592	288.451	148.795	165.409	132.18	0.799109	-0.323536	0.0372506	1.42887	0.0687554	178.949	165.409	192.49	1.16372	0.218741	0.480546	0.318265	0.0490357	183.395	165.409	201.38	1.21747	0.283882	0.81368	0.0895463	0.0641842	226.93	165.409	288.451	1.74386	0.802285	0.000683543	3.16523	5.29713e-05	162.335	132.18	192.49	1.45627	0.542277	0.13293
PA0947	704	121	59.2	145	77.9886	427	115.196	408	108.253	507	135.314	68.5943	59.2	77.9886	1.31737	0.397666	0.133115	0.875771	0.154325	87.1982	59.2	115.196	1.94588	0.960425	0.00459348	2.33786	0.000560793	83.7267	59.2	108.253	1.8286	0.870741	0.0152896	1.8156	0.00144138	97.257	59.2	135.314	2.28571	1.19264	6.60782e-05	4.17994	5.40517e-06	96.5925	77.9886	115.196	1.47709	0.562759	0.209007
PA0948	419	69	56.7211	52	46.9922	108	48.9546	77	34.3266	110	49.3271	51.8566	56.7211	46.9922	0.828478	-0.271465	0.294915	0.530303	0.248756	52.8378	56.7211	48.9546	0.863076	-0.212441	0.0545599	1.26313	0.00613934	45.5238	56.7211	34.3266	0.605182	-0.724559	0.00065144	3.18613	6.6855e-05	53.0241	56.7211	49.3271	0.869644	-0.201503	0.0549591	1.25996	0.00372392	47.9734	46.9922	48.9546	1.04176	0.0590235	0.411712
PA0949	596	108	62.4147	87	55.2725	392	124.918	317	99.3497	386	121.688	58.8436	62.4147	55.2725	0.885569	-0.175324	0.449635	0.347139	0.316823	93.6661	62.4147	124.918	2.00141	1.00102	0.00181907	2.74015	0.000227439	80.8822	62.4147	99.3497	1.59177	0.670631	0.125398	0.901711	0.0109677	92.0514	62.4147	121.688	1.94967	0.963232	0.00392712	2.40593	0.000288502	90.095	55.2725	124.918	2.26003	1.17634	8.66784e-05
PA0950	353	59	57.5687	49	52.5602	353	189.926	367	194.198	426	226.747	55.0645	57.5687	52.5602	0.913	-0.131313	0.567562	0.245986	0.364524	123.747	57.5687	189.926	3.29911	1.72208	2.23527e-12	11.6507	4.11529e-13	125.883	57.5687	194.198	3.37333	1.75417	4.05603e-13	12.3919	6.23273e-14	142.158	57.5687	226.747	3.93872	1.97773	5.86515e-18	17.2317	8.09709e-19	121.243	52.5602	189.926	3.61348	1.85339	2.34396e-14
PA0951	1235	211	58.8471	142	43.5369	362	55.6705	369	55.8101	352	53.5529	51.192	58.8471	43.5369	0.739831	-0.434732	0.108179	0.965855	0.134916	57.2588	58.8471	55.6705	0.94602	-0.0800574	0.130779	0.883461	0.0142258	57.3286	58.8471	55.8101	0.948393	-0.0764429	0.140716	0.851656	0.0122128	56.2	58.8471	53.5529	0.910035	-0.136005	0.0825972	1.08303	0.00552247	49.6037	43.5369	55.6705	1.2787	0.354675	0.850997
PA0951a	185	255	474.764	223	456.425	302	310.041	278	280.69	266	270.158	465.594	474.764	456.425	0.961372	-0.0568334	0.381323	0.418707	0.288464	392.402	474.764	310.041	0.653042	-0.614753	1.26859e-19	18.8967	3.01686e-20	377.727	474.764	280.69	0.59122	-0.758233	4.34189e-24	23.3623	9.92854e-25	372.461	474.764	270.158	0.569036	-0.813409	1.13232e-26	25.946	2.19126e-27	383.233	456.425	310.041	0.679281	-0.557919	2.82048e-16
PA0952	383	125	112.414	124	122.591	52	25.7862	46	22.4343	71	34.8311	117.503	112.414	122.591	1.09053	0.125032	0.598689	0.222799	0.376427	69.1001	112.414	25.7862	0.229386	-2.12415	9.53631e-19	18.0206	2.20555e-19	67.4242	112.414	22.4343	0.199569	-2.32504	3.1668e-20	19.4994	6.27196e-21	73.6226	112.414	34.8311	0.309846	-1.69038	3.28603e-15	14.4833	4.11402e-16	74.1887	122.591	25.7862	0.210344	-2.24918	5.72984e-21
PA0953	464	123	91.3054	128	104.455	390	159.636	390	157	506	204.899	97.88	91.3054	104.455	1.14401	0.194106	0.415302	0.381636	0.303377	125.471	91.3054	159.636	1.74837	0.806012	0.00952271	2.02124	0.00113985	124.153	91.3054	157	1.71951	0.781995	0.0128169	1.89222	0.00121677	148.102	91.3054	204.899	2.24411	1.16614	1.75176e-06	5.75653	1.55006e-07	132.045	104.455	159.636	1.52828	0.611906	0.0817072
PA0954	275	183	229.207	178	245.089	222	153.322	229	155.545	225	153.729	237.148	229.207	245.089	1.06929	0.0966537	0.593558	0.226537	0.37473	191.264	229.207	153.322	0.668923	-0.580088	1.05224e-09	8.97788	1.7367e-10	192.376	229.207	155.545	0.678623	-0.559317	2.91346e-09	8.53559	3.80897e-10	191.468	229.207	153.729	0.670702	-0.576257	8.2096e-10	9.08568	8.363e-11	199.205	245.089	153.322	0.625576	-0.676742	2.30523e-11
PA0955	956	244	87.9106	332	131.497	178	35.3627	230	44.939	177	34.7875	109.704	87.9106	131.497	1.49581	0.580922	0.00479137	2.31954	0.0163618	61.6367	87.9106	35.3627	0.402258	-1.31381	1.73173e-09	8.76152	2.84079e-10	66.4248	87.9106	44.939	0.51119	-0.968068	5.21846e-07	6.28246	6.24069e-08	61.349	87.9106	34.7875	0.395714	-1.33747	9.54707e-10	9.02013	9.68336e-11	83.4299	131.497	35.3627	0.268924	-1.89473	5.19467e-19
PA0956	1715	1242	249.44	1543	340.673	908	100.555	1087	118.391	1379	151.08	295.057	249.44	340.673	1.36575	0.449693	0.000390144	3.40877	0.00246848	174.998	249.44	100.555	0.403124	-1.31071	4.10317e-24	23.3869	1.16559e-24	183.916	249.44	118.391	0.474627	-1.07513	2.52037e-19	18.5985	4.8236e-20	200.26	249.44	151.08	0.605677	-0.723381	4.07463e-13	12.3899	4.7412e-14	220.614	340.673	100.555	0.295167	-1.7604	3.44391e-43
PA0957	407	95	80.3967	87	80.9396	94	43.8649	101	46.3533	129	59.5529	80.6682	80.3967	80.9396	1.00675	0.00970801	0.94305	0.0254655	0.483933	62.1308	80.3967	43.8649	0.545605	-0.874071	5.42136e-06	5.26589	7.68202e-07	63.375	80.3967	46.3533	0.576557	-0.794465	1.88113e-05	4.72558	2.10127e-06	69.9748	80.3967	59.5529	0.740737	-0.432966	0.00167812	2.77518	0.000126744	62.4022	80.9396	43.8649	0.541946	-0.883779	7.06678e-06
PA0958	1331	28628	7408.36	32197	9159.53	44299	6321.2	45275	6353.81	22457	3170.16	8283.95	7408.36	9159.53	1.23638	0.30612	6.5525e-36	35.1836	1.39364e-33	6864.78	7408.36	6321.2	0.853252	-0.228957	1.71652e-113	112.765	8.64489e-113	6881.09	7408.36	6353.81	0.857654	-0.221533	4.15192e-108	107.382	1.61571e-107	5289.26	7408.36	3170.16	0.427916	-1.2246	0	inf	0	7740.37	9159.53	6321.2	0.690122	-0.535076	1.62031e-282
PA0959	629	232	127.042	250	150.496	1464	442.053	1427	423.767	1203	359.354	138.769	127.042	150.496	1.18462	0.244423	0.207908	0.682128	0.201845	284.547	127.042	442.053	3.47958	1.79891	7.25621e-29	28.1393	2.49537e-29	275.404	127.042	423.767	3.33565	1.73797	2.29256e-26	25.6397	5.81493e-27	243.198	127.042	359.354	2.82863	1.5001	5.49767e-17	16.2598	7.32762e-18	296.274	150.496	442.053	2.9373	1.55449	4.12375e-23
PA0960	209	53	87.3452	43	77.9037	121	109.957	138	123.335	107	96.1933	82.6244	87.3452	77.9037	0.891907	-0.165036	0.395235	0.403144	0.294953	98.651	87.3452	109.957	1.25888	0.332139	0.976688	0.0102441	0.0948665	105.34	87.3452	123.335	1.41204	0.497783	0.371496	0.430045	0.0309428	91.7692	87.3452	96.1933	1.1013	0.139209	0.356406	0.448055	0.0223746	93.9303	77.9037	109.957	1.41145	0.497174	0.351683
PA0961	614	348	195.218	367	226.326	183	56.6065	176	53.5424	91	27.8471	210.772	195.218	226.326	1.15935	0.213313	0.182974	0.737611	0.186683	125.912	195.218	56.6065	0.289965	-1.78605	1.77065e-26	25.7519	5.47883e-27	124.38	195.218	53.5424	0.27427	-1.86633	1.68273e-27	26.774	4.49237e-28	111.533	195.218	27.8471	0.142646	-2.80949	3.05954e-40	39.5143	1.09801e-40	141.466	226.326	56.6065	0.250111	-1.99936	2.65853e-33
PA0962	470	1727	1265.62	1853	1492.84	4477	1809.14	4568	1815.44	5104	2040.42	1379.23	1265.62	1492.84	1.17953	0.238215	0.000113439	3.94524	0.000873683	1537.38	1265.62	1809.14	1.42945	0.51546	0.000290806	3.5364	3.79168e-05	1540.53	1265.62	1815.44	1.43443	0.520474	0.000117273	3.9308	1.25574e-05	1653.02	1265.62	2040.42	1.61219	0.689022	2.90409e-12	11.537	3.2735e-13	1650.99	1492.84	1809.14	1.21188	0.277245	0.647211
PA0963	1775	672	130.401	662	141.22	1457	155.899	1415	148.906	2334	247.064	135.81	130.401	141.22	1.08297	0.11499	0.611097	0.21389	0.381238	143.15	130.401	155.899	1.19554	0.257664	0.687658	0.162627	0.0687635	139.653	130.401	148.906	1.14191	0.191448	0.457848	0.339278	0.0376704	188.732	130.401	247.064	1.89465	0.921933	0.000110243	3.95765	8.90456e-06	148.56	141.22	155.899	1.10395	0.142673	0.345639
PA0964	746	376	173.603	308	156.332	671	170.831	606	151.736	620	156.157	164.968	173.603	156.332	0.900512	-0.151182	0.265138	0.576529	0.233848	172.217	173.603	170.831	0.984031	-0.023224	0.0241717	1.61669	0.00280484	162.67	173.603	151.736	0.874036	-0.194236	0.00129534	2.88762	0.000130669	164.88	173.603	156.157	0.899502	-0.152802	0.00207795	2.68236	0.000156009	163.582	156.332	170.831	1.09275	0.127958	0.279166
[truncated: 4,607 more rows]
[truncated: 42 more columns]
